# Supplementary material for: Comprehensive Analysis of Adverse Events Associated With SGLT2is: A Meta-Analysis Involving Nine Large Randomized Trials
Source: Front Endocrinol (Lausanne). 2021 Dec 2;12:743807. doi: 10.3389/fendo.2021.743807 (PMC8675241; doi:10.3389/fendo.2021.743807)
Supplement: Supplementary Table 1 — Meta-analyses of SGLT2is and 1009 kinds of serious adverse events (the results are shown according to 24 different body systems. [file DataSheet_1.zip]

Archive with 24 entries (24 files):
- Table S1 Meta-analysis of SGLT2is & Blood and lymphatic system disorders.xlsx
- Table S10 Meta-analysis of SGLT2is & Immune system disorders.xlsx
- Table S11 Meta-analysis of SGLT2is & Infections and infestations.xlsx
- Table S12 Meta-analysis of SGLT2is & Injury, poisoning and procedural complications.xlsx
- Table S13 Meta-analysis of SGLT2is & Investigations.xlsx
- Table S14 Meta-analysis of SGLT2is & Musculoskeletal and connective tissue disorders.xlsx
- Table S15 Meta-analysis of SGLT2is & Neoplasms benign, malignant and unspecified (incl cysts and polyps).xlsx
- Table S16 Meta-analysis of SGLT2is & Nervous system disorders.xlsx
- Table S17 Meta-analysis of SGLT2is & Product issues.xlsx
- Table S18 Meta-analysis of SGLT2is & Psychiatric disorders.xlsx
- Table S19 Meta-analysis of SGLT2is & Renal and urinary disorders.xlsx
- Table S2 Meta-analysis of SGLT2is & Cardiac disorders.xlsx
- Table S20 Meta-analysis of SGLT2is & Reproductive system and breast disorders.xlsx
- Table S21 Meta-analysis of SGLT2is & Respiratory, thoracic and mediastinal disorders.xlsx
- Table S22 Meta-analysis of SGLT2is & Skin and subcutaneous tissue disorders.xlsx
- Table S23 Meta-analysis of SGLT2is & Surgical and medical procedures.xlsx
- Table S24 Meta-analysis of SGLT2is & Vascular disorders.xlsx
- Table S3 Meta-analysis of SGLT2is & Congenital, familial and genetic disorders.xlsx
- Table S4 Meta-analysis of SGLT2is & Ear and labyrinth disorders.xlsx
- Table S5 Meta-analysis of SGLT2is & Endocrine disorders.xlsx
- Table S6 Meta-analysis of SGLT2is & Eye disorders.xlsx
- Table S7 Meta-analysis of SGLT2is & Gastrointestinal disorders.xlsx
- Table S8 Meta-analysis of SGLT2is & General disorders.xlsx
- Table S9 Meta-analysis of SGLT2is & Hepatobiliary disorders.xlsx
