# Supplementary material for: Comprehensive Analysis of Adverse Events Associated With SGLT2is: A Meta-Analysis Involving Nine Large Randomized Trials
Source: Front Endocrinol (Lausanne). 2021 Dec 2;12:743807. doi: 10.3389/fendo.2021.743807 (PMC8675241; doi:10.3389/fendo.2021.743807)
Supplement: Supplementary Table 1 — Meta-analyses of SGLT2is and 1009 kinds of serious adverse events (the results are shown according to 24 different body systems. [file DataSheet_1.zip › Table S1 Meta-analysis of SGLT2is & Blood and lymphatic system disorders.xlsx]

## Sheet: Sheet1
ID	outcome	rr	low	upper	studies	Events (SGLT2is)	Patients (SGLT2is)	Events (Placebo)	Patients (Placebo)	i2	P for drug effect
1	Anaemia	0.79	0.59	1.07	9	90	33124	92	26568	10.0	0.131
2	Blood loss anaemia	0.91	0.27	3.07	4	5	11873	5	9125	0.0	0.884
3	Coagulopathy	0.76	0.13	4.36	3	2	15629	2	13270	0.0	0.755
4	Disseminated intravascular coagulation	3.00	0.47	19.02	3	3	12637	0	12629	0.0	0.244
5	Febrile neutropenia	0.51	0.13	1.95	5	3	20682	7	18322	0.0	0.325
6	Haemorrhagic anaemia	1.08	0.38	3.05	4	9	18347	6	14540	0.0	0.888
7	Hypochromic anaemia	0.71	0.14	3.50	4	2	11922	2	8120	0.0	0.670
8	Iron deficiency anaemia	0.82	0.47	1.40	9	30	33124	30	26568	0.0	0.461
9	Leukocytosis	1.97	0.42	9.31	3	6	15930	2	13177	0.0	0.393
10	Lymphadenopathy	2.06	0.40	10.70	3	4	16267	1	13511	0.0	0.389
11	Microcytic anaemia	1.28	0.36	4.49	4	8	21640	3	15088	0.0	0.704
12	Normochromic normocytic anaemia	0.91	0.14	5.75	3	2	9773	1	5971	0.0	0.917
13	Normocytic anaemia	0.81	0.14	4.68	3	2	16267	2	13511	0.0	0.815
14	Pancytopenia	2.25	0.65	7.87	5	9	21016	2	16815	0.0	0.203
15	Splenic infarction	1.44	0.23	9.15	3	2	12805	1	12800	0.0	0.698
16	Thrombocytopenia	0.65	0.24	1.80	7	7	28607	8	22051	0.0	0.410
ID: ID of outcome. rr: risk ratio. low: the low limit of 95% confidence interval (CI) of rr. upper: the upper limit of 95% CI of rr. studies: the number of included studies. SGLT2is: sodium-glucose cotransporter 2 inhibitors. Events (SGLT2is): the number of events in the SGLT2is group. Patients (SGLT2is): the number of patients in the SGLT2is group. Events (Placebo): the number of events in the P…
