# Supplementary material for: Comprehensive Analysis of Adverse Events Associated With SGLT2is: A Meta-Analysis Involving Nine Large Randomized Trials
Source: Front Endocrinol (Lausanne). 2021 Dec 2;12:743807. doi: 10.3389/fendo.2021.743807 (PMC8675241; doi:10.3389/fendo.2021.743807)
Supplement: Supplementary Table 1 — Meta-analyses of SGLT2is and 1009 kinds of serious adverse events (the results are shown according to 24 different body systems. [file DataSheet_1.zip › Table S10 Meta-analysis of SGLT2is & Immune system disorders.xlsx]

## Sheet: Sheet1
ID	outcome	rr	low	upper	studies	Events (SGLT2is)	Patients (SGLT2is)	Events (Placebo)	Patients (Placebo)	i2	P for drug effect
1	Anaphylactic reaction	0.88	0.24	3.18	4	5	18365	5	16002	0.0	0.848
2	Anaphylactic shock	0.63	0.19	2.08	3	5	18754	6	13647	0.0	0.444
3	Drug hypersensitivity	0.90	0.34	2.33	5	9	22057	8	17855	0.0	0.822
4	Hypersensitivity	0.89	0.19	4.12	4	3	20903	2	15796	0.0	0.877
5	Sarcoidosis	0.86	0.20	3.79	4	3	19120	3	16366	0.0	0.844
ID: ID of outcome. rr: risk ratio. low: the low limit of 95% confidence interval (CI) of rr. upper: the upper limit of 95% CI of rr. studies: the number of included studies. SGLT2is: sodium-glucose cotransporter 2 inhibitors. Events (SGLT2is): the number of events in the SGLT2is group. Patients (SGLT2is): the number of patients in the SGLT2is group. Events (Placebo): the number of events in the P…
