# Supplementary material for: Comprehensive Analysis of Adverse Events Associated With SGLT2is: A Meta-Analysis Involving Nine Large Randomized Trials
Source: Front Endocrinol (Lausanne). 2021 Dec 2;12:743807. doi: 10.3389/fendo.2021.743807 (PMC8675241; doi:10.3389/fendo.2021.743807)
Supplement: Supplementary Table 1 — Meta-analyses of SGLT2is and 1009 kinds of serious adverse events (the results are shown according to 24 different body systems. [file DataSheet_1.zip › Table S11 Meta-analysis of SGLT2is & Infections and infestations.xlsx]

## Sheet: Sheet1
ID	outcome	rr	low	upper	studies	Events (SGLT2is)	Patients (SGLT2is)	Events (Placebo)	Patients (Placebo)	i2	P for drug effect
1	Abdominal abscess	0.78	0.24	2.51	6	6	26208	5	19653	0.0	0.682
2	Abdominal sepsis	1.70	0.35	8.26	4	4	15523	1	14070	0.0	0.508
3	Abdominal wall abscess	1.21	0.33	4.38	5	7	23322	3	18212	0.0	0.774
4	Abscess	1.02	0.31	3.31	7	5	29061	3	22508	0.0	0.980
5	Abscess limb	1.09	0.61	1.92	8	36	31261	21	24705	0.0	0.776
6	Acute hepatitis b	1.44	0.23	9.14	3	2	12923	1	12915	0.0	0.698
7	Acute sinusitis	1.38	0.23	8.50	3	3	15629	1	13270	0.0	0.725
8	Anal abscess	0.60	0.26	1.43	6	9	26157	14	19605	0.0	0.249
9	Appendicitis	1.11	0.70	1.77	9	48	33124	33	26568	0.0	0.646
10	Appendicitis perforated	0.81	0.24	2.70	6	6	22359	6	18552	0.0	0.730
11	Arthritis bacterial	0.66	0.31	1.43	6	12	23400	16	19592	0.0	0.295
12	Arthritis infective	0.80	0.18	3.66	3	4	13609	4	12159	0.0	0.776
13	Atypical pneumonia	0.93	0.27	3.14	6	5	25703	4	19148	0.0	0.903
14	Bacteraemia	1.23	0.55	2.77	8	16	30220	10	23665	0.0	0.617
15	Bacterial sepsis	0.56	0.19	1.63	8	5	30220	8	23665	0.0	0.288
16	Biliary sepsis	0.84	0.17	4.16	4	2	15977	2	14527	0.0	0.832
17	Bronchitis	0.65	0.47	0.90	9	71	33124	87	26568	18.3	0.009
18	Bronchitis bacterial	0.84	0.17	4.09	4	3	19102	2	14904	0.0	0.833
19	Bronchitis viral	0.63	0.17	2.40	5	3	23103	4	17993	0.0	0.503
20	Bursitis infective	0.86	0.20	3.79	3	3	16435	3	13682	0.0	0.844
21	Campylobacter gastroenteritis	0.83	0.17	4.01	4	3	19857	2	15658	0.0	0.815
22	Carbuncle	0.91	0.14	5.76	3	2	11283	1	7089	0.0	0.918
23	Cellulitis	0.90	0.75	1.08	9	252	33124	218	26568	0.0	0.251
24	Cellulitis gangrenous	1.55	0.40	6.00	5	7	20664	2	16860	0.0	0.523
25	Cellulitis staphylococcal	1.16	0.29	4.65	5	4	21251	2	17443	0.0	0.831
26	Cholecystitis infective	2.21	0.85	5.77	6	16	26693	4	20140	0.0	0.106
27	Chronic sinusitis	1.50	0.33	6.91	4	6	18347	2	14540	0.0	0.602
28	Clostridium difficile colitis	1.86	0.80	4.29	7	19	28357	7	21802	0.0	0.148
29	Clostridium difficile infection	1.18	0.36	3.90	6	6	20040	4	18587	0.0	0.790
30	Cystitis	1.19	0.50	2.82	7	14	27334	10	22224	15.3	0.694
31	Dengue fever	0.86	0.30	2.42	7	8	24727	7	20920	0.0	0.768
32	Device related infection	1.43	0.64	3.19	8	16	27631	9	23823	0.0	0.389
33	Device related sepsis	0.56	0.09	3.44	3	2	12329	2	7227	35.6	0.532
34	Diabetic foot infection	0.95	0.60	1.49	9	48	33124	36	26568	0.0	0.810
35	Diabetic gangrene	0.87	0.49	1.54	8	27	31261	24	24705	0.0	0.634
36	Diverticulitis	0.96	0.63	1.47	9	47	33124	41	26568	0.0	0.850
37	Ear infection	0.76	0.13	4.36	3	2	9791	2	7433	0.0	0.755
38	Empyema	0.77	0.20	3.05	5	3	20514	4	18151	0.0	0.715
39	Endocarditis	0.99	0.44	2.25	9	13	33124	11	26568	0.0	0.984
40	Enteritis infectious	0.69	0.11	4.40	3	1	13142	2	13134	0.0	0.697
41	Enterococcal bacteraemia	0.81	0.14	4.68	3	2	13828	2	12378	0.0	0.816
42	Epididymitis	0.41	0.14	1.27	6	3	26226	9	21115	0.0	0.123
43	Erysipelas	0.73	0.46	1.15	9	45	33124	46	26568	4.5	0.169
44	Escherichia bacteraemia	1.40	0.30	6.65	4	4	18079	2	15326	0.0	0.671
45	Escherichia sepsis	0.64	0.18	2.29	6	5	26007	5	20896	22.8	0.492
46	Escherichia urinary tract infection	1.23	0.44	3.40	6	9	26693	5	20140	0.0	0.692
47	Fournier's gangrene	1.44	0.23	9.15	3	2	6380	1	6380	0.0	0.698
48	Furuncle	0.40	0.09	1.85	4	1	11404	4	9047	0.0	0.240
49	Gangrene	1.10	0.81	1.50	9	119	33124	77	26568	43.4	0.545
50	Gas gangrene	2.52	0.51	12.49	4	4	18416	0	15660	0.0	0.257
51	Gastroenteritis	0.84	0.64	1.11	9	112	33124	105	26568	0.0	0.226
52	Gastroenteritis rotavirus	1.14	0.18	7.26	3	2	16435	1	13682	0.0	0.886
53	Gastroenteritis salmonella	1.57	0.27	9.05	3	3	15410	1	13051	0.0	0.615
54	Gastroenteritis viral	0.94	0.33	2.66	7	11	28893	8	22337	0.0	0.903
55	Gastrointestinal infection	0.50	0.15	1.63	6	4	19446	8	12899	0.0	0.249
56	Giardiasis	0.55	0.09	3.48	3	1	15461	2	13099	0.0	0.525
57	Groin abscess	0.44	0.11	1.68	4	2	19153	5	14952	0.0	0.228
58	Haematoma infection	0.51	0.09	2.87	3	2	16953	3	12755	0.0	0.446
59	Helicobacter infection	0.89	0.17	4.64	3	3	16953	2	12755	0.0	0.894
60	Herpes zoster	0.66	0.26	1.70	8	7	28437	10	24235	0.0	0.388
61	Hiv infection	0.40	0.09	1.85	4	1	16732	4	15281	0.0	0.240
62	Implant site infection	1.44	0.23	9.15	3	2	12805	1	12800	0.0	0.698
63	Infected dermal cyst	1.14	0.18	7.26	3	2	8158	1	6712	0.0	0.886
64	Infected skin ulcer	1.01	0.56	1.82	9	27	33124	20	26568	0.0	0.966
65	Infection	0.56	0.20	1.55	6	6	23351	12	20597	0.0	0.262
66	Infectious pleural effusion	2.38	0.37	15.09	3	3	9204	0	6850	0.0	0.358
67	Infective exacerbation of chronic obstructive airways disease	0.81	0.21	3.06	4	4	15827	5	15818	0.0	0.753
68	Influenza	1.06	0.67	1.70	9	44	33124	34	26568	1.0	0.793
69	Intervertebral discitis	0.96	0.30	3.03	5	6	18427	5	16973	0.0	0.938
70	Labyrinthitis	0.32	0.06	1.83	3	1	12043	3	6941	0.0	0.200
71	Laryngitis	1.70	0.37	7.77	4	5	13483	1	9286	0.0	0.492
72	Liver abscess	0.97	0.35	2.66	7	9	28357	6	21802	0.0	0.951
73	Localised infection	1.05	0.68	1.63	9	57	33124	40	26568	16.1	0.823
74	Lower respiratory tract infection	0.66	0.40	1.08	9	33	33124	38	26568	0.0	0.097
75	Lung infection	0.91	0.37	2.27	5	10	20715	9	16908	0.0	0.846
76	Lyme disease	1.03	0.21	4.99	4	3	21122	2	16015	0.0	0.972
77	Mastoiditis	2.14	0.46	9.95	3	5	13627	2	13621	0.0	0.332
78	Mediastinitis	0.27	0.06	1.13	4	1	17610	6	15248	0.0	0.074
79	Medical device site infection	1.46	0.29	7.21	4	3	15691	1	14241	0.0	0.645
80	Meningitis	0.56	0.12	2.62	4	2	18347	3	14540	0.0	0.463
81	Meningitis bacterial	0.55	0.09	3.48	3	1	9036	2	6679	0.0	0.525
82	Meningitis viral	0.55	0.09	3.36	3	2	16953	2	12755	0.0	0.515
83	Muscle abscess	2.30	0.38	14.13	3	4	18754	0	13647	0.0	0.368
84	Necrotising fasciitis	1.07	0.38	3.04	4	8	15809	6	14356	0.0	0.899
85	Oesophageal candidiasis	2.64	0.44	15.95	3	5	16147	0	12343	0.0	0.290
86	Oral candidiasis	0.70	0.11	4.30	3	2	13828	2	12378	22.8	0.701
87	Orchitis	0.51	0.15	1.76	5	4	22057	7	17855	0.0	0.289
88	Osteomyelitis	1.05	0.78	1.40	9	123	33124	88	26568	20.9	0.758
89	Osteomyelitis acute	1.43	0.39	5.22	3	6	15461	3	13099	0.0	0.588
90	Osteomyelitis chronic	1.95	0.73	5.19	7	11	25263	3	21455	0.0	0.182
91	Otitis externa	0.54	0.13	2.17	5	3	23789	4	17237	25.8	0.382
92	Otitis media	1.08	0.26	4.45	5	4	20664	2	16860	8.8	0.915
93	Paronychia	0.44	0.07	2.77	3	1	11283	2	7089	4.3	0.379
94	Pelvic abscess	1.00	0.21	4.84	4	3	16227	2	14776	0.0	0.999
95	Perineal abscess	1.10	0.24	5.10	4	3	15523	2	14070	0.0	0.906
96	Perinephric abscess	2.38	0.38	15.10	3	3	14364	0	12913	0.0	0.358
97	Periodontitis	0.84	0.17	4.16	4	2	17829	2	15467	0.0	0.830
98	Peritonitis	1.15	0.49	2.67	7	16	28020	10	21468	0.0	0.752
99	Peritonsillar abscess	0.64	0.19	2.09	7	4	29061	5	22508	0.0	0.457
100	Pharyngitis	1.03	0.21	4.99	4	3	18816	2	14618	0.0	0.971
101	Pneumococcal sepsis	3.65	0.61	21.81	3	6	16971	0	14217	0.0	0.156
102	Pneumonia	0.84	0.75	0.93	9	689	33124	684	26568	0.0	0.001
103	Pneumonia bacterial	0.43	0.16	1.11	8	6	30220	15	23665	0.0	0.082
104	Pneumonia influenzal	1.02	0.28	3.76	6	4	19278	2	12728	0.0	0.978
105	Pneumonia pneumococcal	0.57	0.13	2.61	4	2	18365	4	16002	0.0	0.470
106	Pneumonia staphylococcal	1.42	0.23	8.72	3	3	16267	1	13511	0.0	0.704
107	Post procedural infection	1.47	0.64	3.36	5	17	21200	9	17395	0.0	0.366
108	Post procedural sepsis	0.91	0.14	5.76	3	2	13084	1	7981	0.0	0.918
109	Postoperative abscess	0.94	0.23	3.95	4	4	19321	3	15123	0.0	0.937
110	Postoperative wound infection	0.87	0.53	1.43	9	35	33124	31	26568	0.0	0.578
111	Pulmonary sepsis	0.98	0.32	3.00	7	6	22944	5	21490	0.0	0.976
112	Pulmonary tuberculosis	0.53	0.19	1.50	7	6	28775	9	22222	0.0	0.233
113	Pyelonephritis	1.02	0.62	1.67	9	37	33124	30	26568	0.0	0.934
114	Pyelonephritis acute	0.81	0.48	1.37	9	30	33124	30	26568	0.0	0.436
115	Pyelonephritis chronic	0.38	0.10	1.51	5	2	23840	5	17285	0.0	0.172
116	Rectal abscess	1.19	0.29	4.83	3	4	13142	3	13134	0.0	0.810
117	Respiratory syncytial virus infection	1.12	0.21	5.94	3	3	16435	2	13682	0.0	0.897
118	Respiratory tract infection	0.42	0.23	0.75	9	19	33124	37	26568	0.0	0.003
119	Rhinitis	0.55	0.09	3.48	3	1	15461	2	13099	0.0	0.525
120	Scrotal abscess	0.77	0.23	2.61	5	6	23858	6	18747	0.0	0.679
121	Sepsis	1.03	0.83	1.29	9	189	33124	153	26568	1.2	0.782
122	Septic encephalopathy	1.11	0.18	6.80	3	3	12043	1	6941	0.0	0.912
123	Septic shock	0.80	0.58	1.09	9	77	33124	83	26568	0.0	0.156
124	Sinusitis	0.41	0.14	1.20	6	5	26912	9	20359	0.0	0.103
125	Skin infection	1.08	0.26	4.45	5	4	23271	2	18164	0.0	0.914
126	Soft tissue infection	1.78	0.46	6.89	5	7	18713	2	17259	0.0	0.401
127	Staphylococcal bacteraemia	0.72	0.23	2.22	5	5	20279	6	17523	0.0	0.563
128	Staphylococcal infection	1.24	0.47	3.27	7	11	29112	6	22556	0.0	0.657
129	Staphylococcal sepsis	1.07	0.41	2.78	8	12	30756	8	24200	0.0	0.892
130	Streptococcal bacteraemia	0.63	0.15	2.66	4	3	19102	4	14904	0.0	0.526
131	Streptococcal sepsis	0.74	0.17	3.27	4	3	18816	3	14618	0.0	0.694
132	Subcutaneous abscess	1.27	0.34	4.68	5	6	14826	3	11023	0.0	0.723
133	Tonsillitis	0.87	0.22	3.42	5	4	23103	3	17993	0.0	0.838
134	Tooth abscess	1.29	0.28	5.99	4	3	15827	2	15818	0.0	0.747
135	Tooth infection	0.55	0.09	3.49	3	1	14364	2	12913	0.0	0.526
136	Tracheobronchitis	1.46	0.52	4.08	7	11	29112	4	22556	0.0	0.470
137	Tuberculosis	0.77	0.19	3.08	5	3	23271	3	18164	0.0	0.712
138	Upper respiratory tract infection	0.93	0.50	1.74	9	22	33124	18	26568	0.0	0.830
139	Urinary tract infection	0.88	0.72	1.08	9	206	33124	189	26568	0.0	0.220
140	Urinary tract infection bacterial	2.37	0.47	11.98	3	5	16216	1	13463	0.0	0.299
141	Urinary tract infection fungal	1.27	0.21	7.68	3	4	12380	1	7275	11.9	0.793
142	Urosepsis	1.01	0.68	1.48	9	68	33124	50	26568	0.0	0.977
143	Vestibular neuronitis	0.35	0.09	1.33	5	2	23789	5	17237	0.0	0.123
144	Viral infection	1.14	0.49	2.66	5	20	23840	10	17285	0.0	0.756
145	Viral upper respiratory tract infection	1.16	0.29	4.65	5	4	21302	2	17101	0.0	0.830
146	Wound infection	1.19	0.67	2.10	8	36	31261	20	24705	14.8	0.554
ID: ID of outcome. rr: risk ratio. low: the low limit of 95% confidence interval (CI) of rr. upper: the upper limit of 95% CI of rr. studies: the number of included studies. SGLT2is: sodium-glucose cotransporter 2 inhibitors. Events (SGLT2is): the number of events in the SGLT2is group. Patients (SGLT2is): the number of patients in the SGLT2is group. Events (Placebo): the number of events in the P…
