# Supplementary material for: Comprehensive Analysis of Adverse Events Associated With SGLT2is: A Meta-Analysis Involving Nine Large Randomized Trials
Source: Front Endocrinol (Lausanne). 2021 Dec 2;12:743807. doi: 10.3389/fendo.2021.743807 (PMC8675241; doi:10.3389/fendo.2021.743807)
Supplement: Supplementary Table 1 — Meta-analyses of SGLT2is and 1009 kinds of serious adverse events (the results are shown according to 24 different body systems. [file DataSheet_1.zip › Table S12 Meta-analysis of SGLT2is & Injury, poisoning and procedural complications.xlsx]

## Sheet: Sheet1
ID	outcome	rr	low	upper	studies	Events (SGLT2is)	Patients (SGLT2is)	Events (Placebo)	Patients (Placebo)	i2	P for drug effect
1	Accidental overdose	1.14	0.38	3.38	5	8	21470	6	17272	0.0	0.817
2	Acetabulum fracture	1.16	0.29	4.65	4	5	18515	3	14711	0.0	0.831
3	Alcohol poisoning	0.54	0.14	2.16	3	3	13828	6	12378	32.2	0.386
4	Ankle fracture	1.28	0.77	2.11	9	48	33124	28	26568	0.0	0.342
5	Arterial bypass occlusion	0.96	0.18	4.98	3	3	16953	2	12755	0.0	0.961
6	Arterial bypass stenosis	0.91	0.14	5.76	3	2	11283	1	7089	0.0	0.919
7	Avulsion fracture	1.44	0.30	6.97	4	4	20617	1	15510	0.0	0.651
8	Back injury	0.44	0.07	2.77	3	1	18754	2	13647	0.0	0.379
9	Bone contusion	0.26	0.04	1.68	3	0	13828	3	12378	0.0	0.158
10	Brain contusion	0.43	0.12	1.59	5	3	24008	6	17456	0.0	0.207
11	Cervical vertebral fracture	0.47	0.14	1.53	5	4	21302	8	17101	0.0	0.207
12	Chest injury	1.00	0.21	4.83	4	3	17610	2	15248	0.0	0.998
13	Clavicle fracture	0.91	0.24	3.49	5	4	21251	3	17443	0.0	0.892
14	Concussion	0.93	0.44	1.94	8	17	30756	12	24200	0.0	0.843
15	Contusion	0.73	0.36	1.48	7	17	28607	16	22051	0.0	0.379
16	Coronary artery restenosis	0.71	0.26	1.93	4	8	18010	7	14206	0.0	0.498
17	Craniocerebral injury	1.16	0.53	2.55	9	18	33124	10	26568	0.0	0.703
18	Facial bones fracture	1.94	0.84	4.49	6	19	26744	7	20188	0.0	0.121
19	Fall	0.98	0.67	1.44	9	68	33124	50	26568	11.2	0.937
20	Femoral neck fracture	0.98	0.54	1.79	9	32	33124	23	26568	0.0	0.955
21	Femur fracture	1.07	0.71	1.60	9	59	33124	44	26568	0.0	0.761
22	Fibula fracture	1.12	0.49	2.58	8	14	30975	9	24419	0.0	0.786
23	Foot fracture	0.72	0.28	1.82	8	9	31261	10	24705	0.0	0.482
24	Fracture displacement	0.82	0.20	3.43	5	3	23840	2	17285	0.0	0.787
25	Hand fracture	0.84	0.31	2.25	5	8	23807	8	18699	0.0	0.727
26	Head injury	0.68	0.35	1.30	9	19	33124	21	26568	0.0	0.239
27	Heat stroke	1.14	0.18	7.26	3	2	13323	1	11873	4.3	0.887
28	Hip fracture	1.04	0.68	1.59	9	56	33124	41	26568	0.0	0.873
29	Humerus fracture	0.92	0.57	1.49	9	46	33124	35	26568	8.6	0.743
30	Incisional hernia	2.38	0.64	8.78	3	8	18754	2	13647	0.0	0.194
31	Injury	1.00	0.18	5.60	3	3	15410	2	13051	12.7	0.998
32	Intentional overdose	0.50	0.10	2.59	3	2	18754	3	13647	0.0	0.408
33	Jaw fracture	1.46	0.29	7.21	4	3	18834	1	16080	0.0	0.645
34	Joint dislocation	1.20	0.48	2.95	9	14	33124	8	26568	0.0	0.699
35	Joint injury	0.88	0.28	2.74	6	7	25989	5	19434	0.0	0.819
36	Laceration	1.30	0.30	5.63	4	5	19051	2	15246	0.0	0.724
37	Ligament rupture	1.81	0.44	7.41	5	6	20496	1	16689	0.0	0.408
38	Ligament sprain	0.30	0.11	0.87	6	3	26744	11	20188	0.0	0.026
39	Limb crushing injury	0.84	0.17	4.16	4	2	18834	2	16080	0.0	0.832
40	Limb injury	1.90	0.93	3.89	9	27	33124	10	26568	0.0	0.077
41	Limb traumatic amputation	1.42	0.23	8.72	3	3	16216	1	13463	22.8	0.704
42	Lower limb fracture	0.53	0.24	1.21	6	11	26157	16	19605	23.9	0.131
43	Lumbar vertebral fracture	1.12	0.49	2.58	6	14	24088	10	19889	0.0	0.783
44	Meniscus injury	1.38	0.55	3.46	7	17	28893	8	22337	21.9	0.486
45	Multiple fractures	0.91	0.27	3.07	4	5	17778	5	15419	0.0	0.883
46	Multiple injuries	0.63	0.19	2.06	5	4	20159	6	16355	0.0	0.444
47	Muscle strain	4.10	0.68	24.74	3	5	12923	0	12915	0.0	0.124
48	Overdose	0.79	0.32	1.95	6	8	22578	9	18771	0.0	0.610
49	Patella fracture	1.36	0.47	3.88	7	10	26574	5	22372	0.0	0.570
50	Pelvic fracture	0.74	0.29	1.86	7	8	28020	9	21468	0.0	0.519
51	Peripheral artery restenosis	0.36	0.07	1.78	3	2	16147	5	12343	0.0	0.209
52	Periprosthetic fracture	0.76	0.13	4.36	3	2	15410	2	13051	0.0	0.755
53	Post laminectomy syndrome	2.38	0.37	15.08	3	3	16165	0	13805	0.0	0.358
54	Post procedural bile leak	0.91	0.14	5.76	3	2	10528	1	6335	0.0	0.919
55	Post procedural complication	0.65	0.30	1.42	4	10	15809	15	14356	0.0	0.278
56	Post procedural haematoma	1.89	0.63	5.63	6	10	23688	4	20931	0.0	0.254
57	Post procedural haematuria	1.00	0.25	3.93	5	4	20682	3	18322	0.0	0.998
58	Post procedural haemorrhage	1.70	0.80	3.62	9	22	33124	10	26568	0.0	0.171
59	Postoperative respiratory failure	1.16	0.29	4.65	5	4	21720	2	17521	0.0	0.830
60	Postoperative thoracic procedure complication	2.12	0.43	10.50	3	5	16953	1	12755	0.0	0.357
61	Postoperative wound complication	2.36	0.75	7.45	5	10	21521	2	17320	0.0	0.142
62	Procedural pain	0.96	0.31	2.97	5	7	22057	5	17855	0.0	0.939
63	Pubis fracture	1.51	0.46	4.96	5	8	21251	3	17443	0.0	0.498
64	Radius fracture	0.94	0.48	1.85	7	21	28893	16	22337	0.0	0.865
65	Rib fracture	1.00	0.62	1.60	9	49	33124	34	26568	0.0	0.987
66	Road traffic accident	1.27	0.73	2.21	9	36	33124	19	26568	0.0	0.389
67	Skin injury	0.55	0.09	3.49	3	1	13828	2	12378	0.0	0.526
68	Skin laceration	1.26	0.24	6.52	3	4	9505	2	6757	0.0	0.786
69	Skull fracture	0.66	0.20	2.16	4	7	19321	7	15123	0.0	0.493
70	Skull fractured base	1.19	0.26	5.36	4	5	19321	2	15123	0.0	0.825
71	Soft tissue injury	0.69	0.11	4.40	3	1	12923	2	12915	0.0	0.697
72	Spinal column injury	0.55	0.09	3.49	3	1	15410	2	13051	0.0	0.525
73	Spinal compression fracture	2.06	0.97	4.38	8	27	30220	9	23665	0.0	0.059
74	Spinal fracture	1.20	0.51	2.80	8	13	31261	8	24705	0.0	0.674
75	Splenic rupture	2.38	0.37	15.08	3	3	15124	0	12765	0.0	0.358
76	Stab wound	0.91	0.14	5.76	3	2	18754	1	13647	0.0	0.918
77	Sternal fracture	1.01	0.29	3.48	4	6	19153	4	14952	0.0	0.990
78	Subarachnoid haemorrhage	0.66	0.28	1.57	4	9	16564	13	15110	0.0	0.348
79	Subdural haematoma	1.00	0.59	1.71	9	33	33124	25	26568	0.0	0.997
80	Subdural haemorrhage	1.30	0.43	3.97	7	8	28071	4	21516	0.0	0.646
81	Tendon injury	0.63	0.20	1.97	6	4	23568	7	19763	0.0	0.423
82	Tendon rupture	0.42	0.19	0.95	6	8	26693	17	20140	0.0	0.037
83	Thermal burn	1.29	0.50	3.29	8	11	28437	8	24235	0.0	0.599
84	Thoracic vertebral fracture	0.52	0.22	1.26	7	8	29112	13	22556	0.0	0.148
85	Tibia fracture	1.69	0.90	3.18	8	40	30756	17	24200	49.7	0.102
86	Toxicity to various agents	0.55	0.21	1.42	7	6	28038	10	22930	0.0	0.215
87	Traumatic fracture	3.85	0.73	20.40	3	9	13341	1	13335	0.0	0.113
88	Traumatic haematoma	0.68	0.17	2.70	5	3	17297	3	10750	0.0	0.580
89	Traumatic intracranial haemorrhage	0.69	0.24	2.03	8	5	30220	6	23665	0.0	0.503
90	Ulna fracture	1.31	0.52	3.33	6	13	26744	6	20188	0.0	0.568
91	Upper limb fracture	1.12	0.54	2.29	8	20	30924	13	24371	0.0	0.763
92	Vascular graft occlusion	1.66	0.43	6.36	3	7	15461	2	13099	0.0	0.461
93	Vascular pseudoaneurysm	0.50	0.15	1.64	6	5	25652	9	19100	0.0	0.252
94	Wound	0.53	0.21	1.34	6	9	26744	13	20188	0.0	0.180
95	Wound dehiscence	1.15	0.42	3.15	6	9	25721	6	20610	0.0	0.785
96	Wound necrosis	0.91	0.15	5.60	3	2	14364	2	12913	0.0	0.921
97	Wrist fracture	0.89	0.39	2.06	8	10	27631	10	23823	0.0	0.791
ID: ID of outcome. rr: risk ratio. low: the low limit of 95% confidence interval (CI) of rr. upper: the upper limit of 95% CI of rr. studies: the number of included studies. SGLT2is: sodium-glucose cotransporter 2 inhibitors. Events (SGLT2is): the number of events in the SGLT2is group. Patients (SGLT2is): the number of patients in the SGLT2is group. Events (Placebo): the number of events in the P…
