# Supplementary material for: Comprehensive Analysis of Adverse Events Associated With SGLT2is: A Meta-Analysis Involving Nine Large Randomized Trials
Source: Front Endocrinol (Lausanne). 2021 Dec 2;12:743807. doi: 10.3389/fendo.2021.743807 (PMC8675241; doi:10.3389/fendo.2021.743807)
Supplement: Supplementary Table 1 — Meta-analyses of SGLT2is and 1009 kinds of serious adverse events (the results are shown according to 24 different body systems. [file DataSheet_1.zip › Table S13 Meta-analysis of SGLT2is & Investigations.xlsx]

## Sheet: Sheet1
ID	outcome	rr	low	upper	studies	Events (SGLT2is)	Patients (SGLT2is)	Events (Placebo)	Patients (Placebo)	i2	P for drug effect
1	Blood creatine phosphokinase increased	2.20	0.40	12.00	3	5	15461	1	13099	0.0	0.363
2	Blood creatinine increased	0.55	0.30	1.00	9	17	33124	29	26568	0.0	0.050
3	Blood glucose increased	0.55	0.21	1.41	7	7	26574	12	22372	0.0	0.212
4	Blood pressure increased	0.71	0.20	2.55	6	4	26157	4	19605	0.0	0.595
5	Catheterisation cardiac	0.83	0.16	4.31	3	3	16147	2	12343	0.0	0.825
6	Ejection fraction decreased	0.33	0.09	1.27	5	1	14022	6	11664	0.0	0.107
7	Glomerular filtration rate decreased	0.64	0.23	1.82	6	7	23670	9	19469	10.8	0.405
8	Hepatic enzyme increased	1.65	0.61	4.50	6	14	25652	4	19100	0.0	0.328
9	International normalised ratio increased	0.26	0.05	1.26	4	0	16046	6	16037	0.0	0.095
10	Liver function test increased	1.06	0.28	4.00	4	5	19857	3	15658	0.0	0.935
11	Transaminases increased	0.71	0.14	3.50	4	2	21122	2	16015	0.0	0.670
12	Troponin increased	1.22	0.55	2.72	5	14	20715	10	16908	0.0	0.632
13	Weight decreased	0.43	0.12	1.53	4	4	18347	6	14540	0.0	0.192
ID: ID of outcome. rr: risk ratio. low: the low limit of 95% confidence interval (CI) of rr. upper: the upper limit of 95% CI of rr. studies: the number of included studies. SGLT2is: sodium-glucose cotransporter 2 inhibitors. Events (SGLT2is): the number of events in the SGLT2is group. Patients (SGLT2is): the number of patients in the SGLT2is group. Events (Placebo): the number of events in the P…
