# Supplementary material for: Comprehensive Analysis of Adverse Events Associated With SGLT2is: A Meta-Analysis Involving Nine Large Randomized Trials
Source: Front Endocrinol (Lausanne). 2021 Dec 2;12:743807. doi: 10.3389/fendo.2021.743807 (PMC8675241; doi:10.3389/fendo.2021.743807)
Supplement: Supplementary Table 1 — Meta-analyses of SGLT2is and 1009 kinds of serious adverse events (the results are shown according to 24 different body systems. [file DataSheet_1.zip › Table S14 Meta-analysis of SGLT2is & Musculoskeletal and connective tissue disorders.xlsx]

## Sheet: Sheet1
ID	outcome	rr	low	upper	studies	Events (SGLT2is)	Patients (SGLT2is)	Events (Placebo)	Patients (Placebo)	i2	P for drug effect
1	Arthralgia	1.27	0.68	2.38	7	31	28607	16	22051	0.0	0.450
2	Arthritis	1.37	0.76	2.46	7	31	29061	18	22508	0.0	0.295
3	Arthropathy	0.39	0.10	1.54	5	1	18376	5	16925	0.0	0.177
4	Back pain	0.66	0.41	1.07	9	39	33124	43	26568	3.4	0.095
5	Bursitis	1.08	0.41	2.81	6	11	26693	7	20140	0.0	0.879
6	Cervical spinal stenosis	1.37	0.56	3.33	5	12	20228	7	17865	0.0	0.487
7	Costochondritis	1.59	0.39	6.48	5	6	24544	1	17991	0.0	0.521
8	Dupuytren's contracture	1.26	0.32	4.97	5	5	21419	2	17614	0.0	0.741
9	Flank pain	0.80	0.17	3.70	3	4	16147	3	12343	0.0	0.770
10	Foot deformity	0.59	0.17	2.08	5	5	24544	5	17991	0.0	0.416
11	Fracture nonunion	0.45	0.07	2.76	3	1	15410	3	13051	0.0	0.388
12	Gouty arthritis	0.37	0.14	0.97	8	5	30220	14	23665	0.0	0.043
13	Haemarthrosis	1.44	0.30	6.98	4	4	19153	1	14952	0.0	0.651
14	Intervertebral disc compression	1.08	0.29	4.04	5	5	21200	3	17395	0.0	0.909
15	Intervertebral disc degeneration	0.79	0.32	1.94	6	11	26208	9	19653	0.0	0.608
16	Intervertebral disc disorder	0.69	0.25	1.88	7	7	28556	8	22003	0.0	0.467
17	Intervertebral disc displacement	1.14	0.18	7.26	3	2	16267	1	13511	0.0	0.887
18	Intervertebral disc protrusion	0.90	0.61	1.31	8	59	31261	50	24705	5.8	0.574
19	Lumbar spinal stenosis	0.80	0.47	1.36	9	37	33124	33	26568	0.0	0.402
20	Muscle spasms	1.10	0.24	5.11	4	3	18584	2	15831	0.0	0.905
21	Muscular weakness	1.00	0.46	2.17	7	15	28089	12	22978	0.0	0.998
22	Musculoskeletal chest pain	0.71	0.43	1.16	9	35	33124	39	26568	0.0	0.174
23	Musculoskeletal pain	0.95	0.43	2.13	7	15	29112	10	22556	0.0	0.905
24	Myalgia	0.46	0.15	1.41	5	5	24008	7	17456	0.0	0.173
25	Myositis	0.61	0.11	3.55	3	2	18754	2	13647	0.0	0.586
26	Neck pain	0.75	0.13	4.18	3	3	16147	2	12343	0.0	0.738
27	Neuropathic arthropathy	1.04	0.30	3.68	5	7	20496	5	16689	0.0	0.946
28	Osteitis	0.86	0.32	2.32	6	8	26744	7	20188	0.0	0.768
29	Osteitis deformans	0.91	0.14	5.75	3	2	12380	1	7275	0.0	0.917
30	Osteoarthritis	1.00	0.83	1.20	9	264	33124	202	26568	0.0	0.990
31	Osteochondrosis	0.76	0.25	2.29	6	6	23165	6	18964	0.0	0.620
32	Osteonecrosis	1.36	0.36	5.14	5	5	21200	2	17395	0.0	0.652
33	Pain in extremity	0.75	0.37	1.50	7	18	28357	15	21802	0.0	0.411
34	Pathological fracture	1.46	0.39	5.53	4	6	18028	3	15668	0.0	0.577
35	Periarthritis	2.13	0.69	6.55	5	13	23840	3	17285	0.0	0.188
36	Polyarthritis	0.91	0.14	5.76	3	2	16953	1	12755	0.0	0.918
37	Polymyalgia rheumatica	0.62	0.21	1.81	7	5	26237	7	22038	0.0	0.378
38	Rhabdomyolysis	0.77	0.35	1.69	6	15	25670	15	20562	0.0	0.512
39	Rotator cuff syndrome	0.79	0.40	1.55	8	28	30756	26	24200	39.8	0.494
40	Spinal column stenosis	0.68	0.38	1.20	5	23	21251	25	17443	0.0	0.179
41	Spinal osteoarthritis	1.17	0.62	2.19	7	32	28893	17	22337	35.8	0.631
42	Spinal pain	1.49	0.60	3.70	6	12	26912	6	20359	0.0	0.392
43	Spinal stenosis	0.63	0.17	2.32	3	4	10010	4	7262	0.0	0.488
44	Spondylitis	1.14	0.18	7.25	3	2	15124	1	12765	4.5	0.887
45	Spondyloarthropathy	1.89	0.30	11.98	3	3	10747	0	6554	0.0	0.500
46	Spondylolisthesis	0.76	0.31	1.86	7	10	29112	9	22556	0.0	0.553
47	Synovial cyst	0.26	0.06	1.17	4	1	19857	6	15658	0.0	0.079
48	Systemic lupus erythematosus	0.28	0.06	1.39	4	0	11705	4	8954	0.0	0.119
49	Tendonitis	0.41	0.08	2.02	4	1	19051	3	15246	0.0	0.272
50	Tenosynovitis	1.22	0.25	6.06	4	3	19857	1	15658	0.0	0.805
51	Tenosynovitis stenosans	0.71	0.14	3.50	4	2	21658	2	16550	0.0	0.670
52	Trigger finger	0.71	0.15	3.46	4	2	18365	3	16002	0.0	0.675
53	Vertebral foraminal stenosis	2.20	0.40	12.00	3	5	13660	1	12207	0.0	0.363
ID: ID of outcome. rr: risk ratio. low: the low limit of 95% confidence interval (CI) of rr. upper: the upper limit of 95% CI of rr. studies: the number of included studies. SGLT2is: sodium-glucose cotransporter 2 inhibitors. Events (SGLT2is): the number of events in the SGLT2is group. Patients (SGLT2is): the number of patients in the SGLT2is group. Events (Placebo): the number of events in the P…
