# Supplementary material for: Comprehensive Analysis of Adverse Events Associated With SGLT2is: A Meta-Analysis Involving Nine Large Randomized Trials
Source: Front Endocrinol (Lausanne). 2021 Dec 2;12:743807. doi: 10.3389/fendo.2021.743807 (PMC8675241; doi:10.3389/fendo.2021.743807)
Supplement: Supplementary Table 1 — Meta-analyses of SGLT2is and 1009 kinds of serious adverse events (the results are shown according to 24 different body systems. [file DataSheet_1.zip › Table S15 Meta-analysis of SGLT2is & Neoplasms benign, malignant and unspecified (incl cysts and polyps).xlsx]

## Sheet: Sheet1
ID	outcome	rr	low	upper	studies	Events (SGLT2is)	Patients (SGLT2is)	Events (Placebo)	Patients (Placebo)	i2	P for drug effect
1	Acute myeloid leukaemia	1.28	0.43	3.77	6	8	26175	5	21067	0.0	0.654
2	Adenocarcinoma	0.85	0.22	3.31	3	4	15410	4	13051	0.0	0.815
3	Adenocarcinoma gastric	0.92	0.37	2.29	8	13	30756	8	24200	0.0	0.852
4	Adenocarcinoma of colon	0.97	0.62	1.51	9	43	33124	37	26568	0.0	0.887
5	Adenocarcinoma pancreas	0.90	0.38	2.10	5	13	22766	11	17659	0.0	0.806
6	Adrenal adenoma	0.94	0.23	3.95	5	3	20965	2	16767	0.0	0.937
7	B-cell lymphoma	0.77	0.23	2.59	6	5	26007	5	20896	0.0	0.677
8	Basal cell carcinoma	1.15	0.86	1.55	9	122	33124	71	26568	0.0	0.344
9	Basosquamous carcinoma	0.91	0.14	5.75	3	2	18754	1	13647	0.0	0.917
10	Benign lung neoplasm	0.34	0.08	1.42	4	2	21658	6	16550	0.0	0.139
11	Benign neoplasm of bladder	0.78	0.21	2.86	5	4	20715	4	16908	0.0	0.711
12	Benign neoplasm of thyroid gland	0.57	0.15	2.20	3	3	16165	5	13805	0.0	0.411
13	Bile duct cancer	0.71	0.14	3.50	4	2	12626	2	8826	0.0	0.670
14	Bladder cancer	0.67	0.43	1.06	9	43	33124	48	26568	3.2	0.087
15	Bladder cancer recurrent	1.05	0.27	4.08	4	5	21658	3	16550	0.0	0.945
16	Bladder neoplasm	0.61	0.20	1.83	5	5	20498	8	17742	0.0	0.378
17	Bladder papilloma	0.73	0.12	4.48	3	2	16953	2	12755	0.0	0.734
18	Bladder transitional cell carcinoma	0.62	0.27	1.43	8	14	30975	18	24419	0.0	0.263
19	Bone cancer	1.19	0.24	5.76	3	4	18754	2	13647	0.0	0.831
20	Bowen's disease	0.65	0.22	1.89	5	7	23521	7	18413	0.0	0.428
21	Brain neoplasm	0.88	0.21	3.62	4	4	20954	3	15844	0.0	0.858
22	Breast cancer	1.07	0.52	2.20	7	21	29112	14	22556	0.0	0.845
23	Breast cancer female	0.88	0.48	1.60	3	20	13091	23	13086	0.0	0.674
24	Breast cancer metastatic	0.68	0.18	2.53	3	4	16971	5	14217	0.0	0.563
25	Bronchial carcinoma	0.73	0.19	2.71	5	4	23789	4	17237	0.0	0.634
26	Cervix carcinoma	0.45	0.07	2.76	3	1	15629	3	13270	0.0	0.388
27	Cholangiocarcinoma	1.08	0.48	2.43	7	14	26574	10	22372	0.0	0.850
28	Chronic lymphocytic leukaemia	1.43	0.61	3.37	6	14	25185	7	20075	0.0	0.414
29	Chronic myeloid leukaemia	0.92	0.26	3.34	4	4	16732	4	15281	0.0	0.903
30	Clear cell renal cell carcinoma	0.87	0.31	2.43	6	10	25652	6	19100	0.0	0.787
31	Colon adenoma	1.00	0.47	2.14	8	14	30756	12	24200	0.0	0.997
32	Colon cancer	1.08	0.67	1.75	9	47	33124	32	26568	18.7	0.740
33	Colon cancer metastatic	1.42	0.47	4.27	7	11	29061	4	22508	0.0	0.536
34	Colon neoplasm	0.48	0.10	2.40	4	1	17829	3	15467	0.0	0.375
35	Colorectal adenocarcinoma	0.61	0.16	2.29	5	3	24026	4	18918	0.0	0.461
36	Colorectal cancer	0.61	0.15	2.54	4	3	19051	4	15246	0.0	0.495
37	Diffuse large b-cell lymphoma	0.99	0.29	3.38	5	5	18713	4	17259	0.0	0.984
38	Ductal adenocarcinoma of pancreas	0.26	0.04	1.68	3	0	16435	3	13682	0.0	0.158
39	Endometrial adenocarcinoma	0.78	0.26	2.32	4	6	15809	7	14356	0.0	0.654
40	Endometrial cancer	0.72	0.28	1.88	6	7	25989	8	19434	0.0	0.506
41	Follicular thyroid cancer	0.66	0.11	3.80	3	2	18754	2	13647	0.0	0.641
42	Gallbladder cancer metastatic	1.14	0.18	7.26	3	2	13609	1	12159	0.0	0.887
43	Gastric cancer	1.08	0.52	2.24	9	21	33124	14	26568	0.5	0.827
44	Glioblastoma	1.22	0.25	5.91	4	3	19339	2	16585	0.0	0.806
45	Glioblastoma multiforme	1.15	0.22	5.98	3	3	16435	2	13682	0.0	0.865
46	Hepatic cancer	0.81	0.28	2.32	5	9	20965	7	16767	0.0	0.698
47	Hepatic cancer metastatic	0.56	0.12	2.62	4	2	19102	3	14904	0.0	0.464
48	Hepatic neoplasm	1.89	0.30	11.97	3	3	12380	0	7275	0.0	0.501
49	Hepatocellular carcinoma	0.97	0.44	2.13	7	16	28357	14	21802	11.0	0.937
50	Hodgkin's disease	0.58	0.11	3.06	3	2	14364	3	12913	0.0	0.517
51	Intraductal proliferative breast lesion	2.09	0.56	7.90	3	7	18754	2	13647	0.0	0.275
52	Invasive ductal breast carcinoma	1.19	0.54	2.60	7	15	28607	11	22051	0.0	0.672
53	Keratoacanthoma	0.91	0.16	5.03	3	4	18754	2	13647	0.0	0.912
54	Large cell lung cancer	0.59	0.12	2.94	4	2	15970	2	9422	0.0	0.523
55	Large intestine benign neoplasm	2.23	0.52	9.64	4	5	16028	1	14575	0.0	0.283
56	Laryngeal cancer	1.30	0.41	4.16	6	7	22882	4	20519	0.0	0.660
57	Laryngeal squamous cell carcinoma	0.39	0.07	2.31	3	2	16147	4	12343	6.8	0.302
58	Leukaemia	0.55	0.09	3.49	3	1	16435	2	13682	0.0	0.526
59	Lipoma	0.45	0.14	1.44	5	5	24544	8	17991	0.0	0.181
60	Lung adenocarcinoma	1.07	0.55	2.11	8	23	31261	16	24705	0.0	0.834
61	Lung cancer metastatic	0.87	0.48	1.57	7	25	29112	21	22556	0.0	0.641
62	Lung neoplasm	1.55	0.53	4.56	5	8	20279	4	17523	0.0	0.428
63	Lung neoplasm malignant	0.76	0.51	1.14	9	51	33124	54	26568	0.0	0.182
64	Lymphoma	1.81	0.50	6.52	5	8	24544	2	17991	0.0	0.365
65	Malignant melanoma	0.90	0.51	1.59	8	28	30975	23	24419	0.0	0.710
66	Malignant melanoma in situ	1.55	0.59	4.07	5	12	24544	5	17991	0.0	0.375
67	Malignant neoplasm of unknown primary site	1.07	0.28	4.11	5	4	20733	3	18370	0.0	0.918
68	Meningioma	2.27	0.65	7.95	5	11	24008	2	17456	0.0	0.200
69	Meningioma benign	0.55	0.09	3.49	3	1	16971	2	14217	0.0	0.526
70	Metastases to bone	0.93	0.23	3.73	5	5	23840	3	17285	0.0	0.921
71	Metastases to central nervous system	0.88	0.22	3.47	5	4	22225	3	18026	0.0	0.854
72	Metastases to liver	1.16	0.48	2.78	6	15	19801	8	14695	0.0	0.745
73	Metastases to lymph nodes	1.27	0.22	7.35	3	3	16147	1	12343	0.0	0.787
74	Metastases to peritoneum	1.32	0.28	6.15	4	4	21640	1	15088	0.0	0.722
75	Metastases to spine	1.14	0.18	7.26	3	2	15930	1	13177	0.0	0.886
76	Metastatic carcinoma of the bladder	0.84	0.17	4.16	4	2	15691	2	14241	0.0	0.832
77	Metastatic malignant melanoma	0.76	0.26	2.21	5	6	24008	6	17456	0.0	0.618
78	Metastatic neoplasm	2.06	0.40	10.70	3	4	15930	1	13177	0.0	0.389
79	Metastatic renal cell carcinoma	2.58	0.63	10.58	4	7	18347	1	14540	0.0	0.189
80	Myelodysplastic syndrome	1.17	0.37	3.78	7	10	28071	4	21516	7.7	0.787
81	Neoplasm	1.14	0.18	7.26	3	2	16216	1	13463	4.3	0.886
82	Neuroendocrine carcinoma of the skin	2.13	0.36	12.66	3	5	13066	0	6519	0.0	0.406
83	Neuroendocrine tumour	0.82	0.15	4.59	3	2	13678	3	13669	0.0	0.819
84	Non-small cell lung cancer	0.27	0.07	0.99	5	1	18881	8	17430	0.0	0.048
85	Oesophageal adenocarcinoma	1.38	0.48	4.01	5	9	23840	4	17285	0.0	0.554
86	Oesophageal carcinoma	0.34	0.10	1.21	5	4	22985	9	17878	0.0	0.096
87	Ovarian cancer	0.88	0.24	3.20	5	4	18177	4	16724	0.0	0.844
88	Ovarian cancer metastatic	0.70	0.11	4.30	3	2	14364	2	12913	22.8	0.701
89	Pancreatic carcinoma	0.68	0.37	1.24	9	23	33124	29	26568	1.9	0.207
90	Pancreatic carcinoma metastatic	0.87	0.43	1.72	6	17	23165	15	18964	0.0	0.680
91	Pancreatic neoplasm	2.58	0.66	10.04	5	8	18177	1	16724	0.0	0.173
92	Papillary renal cell carcinoma	1.10	0.24	5.11	4	3	18584	2	15831	0.0	0.905
93	Papillary serous endometrial carcinoma	0.91	0.14	5.75	3	2	16147	1	12343	0.0	0.917
94	Papillary thyroid cancer	1.11	0.41	3.00	6	10	26744	6	20188	0.0	0.831
95	Parathyroid tumour benign	0.78	0.15	4.16	3	5	16147	3	12343	11.3	0.769
96	Pituitary tumour benign	0.89	0.21	3.84	4	3	17829	3	15467	0.0	0.874
97	Plasma cell myeloma	0.54	0.22	1.34	8	7	30238	12	25127	0.0	0.186
98	Prostate cancer	1.23	0.95	1.58	9	159	33124	108	26568	2.6	0.112
99	Prostate cancer metastatic	1.37	0.59	3.16	6	16	23869	8	19670	0.0	0.463
100	Prostate cancer recurrent	1.67	0.39	7.21	4	5	21640	1	15088	0.0	0.494
101	Prostatic adenoma	1.07	0.35	3.31	5	8	20496	5	16689	0.0	0.902
102	Rectal adenocarcinoma	0.95	0.40	2.27	7	19	27852	10	21297	10.1	0.907
103	Rectal adenoma	2.46	0.51	11.90	4	5	19153	0	14952	0.0	0.264
104	Rectal cancer	0.95	0.41	2.22	8	14	31261	11	24705	0.0	0.903
105	Rectosigmoid cancer	0.68	0.11	4.20	3	2	7235	2	5787	0.0	0.682
106	Renal cancer	1.75	0.86	3.57	8	24	30924	9	24371	0.0	0.125
107	Renal cancer metastatic	0.91	0.14	5.75	3	2	9436	1	5637	0.0	0.917
108	Renal cell carcinoma	1.33	0.63	2.79	6	20	25989	11	19434	0.0	0.454
109	Renal neoplasm	1.10	0.45	2.66	7	10	25533	8	21332	0.0	0.839
110	Renal oncocytoma	0.91	0.14	5.76	3	2	10579	1	6383	0.0	0.918
111	Salivary gland neoplasm	1.46	0.25	8.43	3	3	15461	1	13099	0.0	0.671
112	Skin cancer	0.96	0.17	5.57	3	3	13066	1	6519	0.0	0.968
113	Small cell lung cancer	0.93	0.32	2.75	4	7	20903	6	15796	0.0	0.899
114	Small cell lung cancer metastatic	0.44	0.08	2.55	3	2	16971	5	14217	6.5	0.360
115	Squamous cell carcinoma	0.91	0.56	1.48	9	40	33124	28	26568	0.0	0.708
116	Squamous cell carcinoma of lung	0.73	0.29	1.80	7	9	28089	12	22978	0.0	0.492
117	Squamous cell carcinoma of skin	0.88	0.47	1.65	8	27	30756	19	24200	22.6	0.688
118	Squamous cell carcinoma of the oral cavity	1.08	0.24	4.73	4	4	19051	2	15246	0.0	0.923
119	Squamous cell carcinoma of the tongue	0.59	0.15	2.36	5	4	22225	5	18026	0.0	0.458
120	Tongue neoplasm malignant stage unspecified	0.61	0.15	2.54	5	2	23858	3	18747	0.0	0.495
121	Tonsil cancer	1.26	0.34	4.68	4	7	19321	3	15123	0.0	0.729
122	Transitional cell cancer of the renal pelvis and ureter	2.20	0.40	12.01	3	5	13660	1	12207	0.0	0.363
123	Transitional cell carcinoma	1.02	0.55	1.88	8	27	30220	19	23665	0.0	0.951
124	Uterine cancer	0.85	0.31	2.36	6	9	26744	7	20188	0.0	0.755
125	Uterine leiomyoma	1.07	0.38	3.00	6	8	23400	6	19592	0.0	0.896
ID: ID of outcome. rr: risk ratio. low: the low limit of 95% confidence interval (CI) of rr. upper: the upper limit of 95% CI of rr. studies: the number of included studies. SGLT2is: sodium-glucose cotransporter 2 inhibitors. Events (SGLT2is): the number of events in the SGLT2is group. Patients (SGLT2is): the number of patients in the SGLT2is group. Events (Placebo): the number of events in the P…
