# Supplementary material for: Comprehensive Analysis of Adverse Events Associated With SGLT2is: A Meta-Analysis Involving Nine Large Randomized Trials
Source: Front Endocrinol (Lausanne). 2021 Dec 2;12:743807. doi: 10.3389/fendo.2021.743807 (PMC8675241; doi:10.3389/fendo.2021.743807)
Supplement: Supplementary Table 1 — Meta-analyses of SGLT2is and 1009 kinds of serious adverse events (the results are shown according to 24 different body systems. [file DataSheet_1.zip › Table S16 Meta-analysis of SGLT2is & Nervous system disorders.xlsx]

## Sheet: Sheet1
ID	outcome	rr	low	upper	studies	Events (SGLT2is)	Patients (SGLT2is)	Events (Placebo)	Patients (Placebo)	i2	P for drug effect
1	Altered state of consciousness	0.91	0.14	5.76	3	2	12329	1	7227	0.0	0.918
2	Amyotrophic lateral sclerosis	1.27	0.22	7.36	3	3	16953	1	12755	0.0	0.786
3	Aphasia	0.20	0.04	0.98	4	0	21640	4	15088	0.0	0.047
4	Ataxia	0.89	0.19	4.12	3	4	16953	3	12755	14.0	0.878
5	Basal ganglia infarction	0.28	0.05	1.59	3	1	16953	4	12755	0.0	0.151
6	Brain injury	1.08	0.46	2.57	8	15	28437	9	24235	0.0	0.857
7	Brain oedema	2.14	0.53	8.69	5	6	19978	1	17616	0.0	0.287
8	Brain stem haemorrhage	0.94	0.23	3.89	5	4	23789	2	17237	0.0	0.936
9	Brain stem infarction	1.94	0.76	4.95	7	14	29061	4	22508	0.0	0.168
10	Brain stem stroke	1.15	0.36	3.70	5	7	23807	4	18699	0.0	0.808
11	Carotid arteriosclerosis	0.55	0.17	1.76	7	4	28556	6	22003	0.0	0.314
12	Carotid artery occlusion	1.49	0.55	4.02	7	13	27870	6	22759	0.0	0.433
13	Carotid artery stenosis	1.16	0.85	1.59	9	109	33124	67	26568	0.0	0.337
14	Carpal tunnel syndrome	0.73	0.33	1.64	7	14	28893	12	22337	0.0	0.452
15	Cerebellar haemorrhage	1.14	0.19	7.00	3	2	12637	2	12629	0.0	0.887
16	Cerebellar infarction	1.27	0.49	3.27	7	14	28607	7	22051	0.0	0.617
17	Cerebellar stroke	0.69	0.19	2.51	6	3	22647	4	19891	0.0	0.572
18	Cerebral arteriosclerosis	0.35	0.06	2.11	3	2	13066	3	6519	19.2	0.255
19	Cerebral haematoma	1.79	0.47	6.86	5	5	17909	2	17900	0.0	0.397
20	Cerebral haemorrhage	1.00	0.48	2.05	8	17	28437	16	24235	0.0	0.991
21	Cerebral infarction	0.99	0.72	1.36	9	95	33124	75	26568	0.0	0.963
22	Cerebral ischaemia	0.80	0.40	1.58	8	17	30238	18	25127	0.0	0.515
23	Cerebrovascular accident	1.07	0.91	1.27	9	342	33124	249	26568	42.4	0.400
24	Cerebrovascular disorder	0.53	0.16	1.72	4	5	20903	6	15796	0.0	0.291
25	Cerebrovascular insufficiency	2.72	0.57	13.06	4	6	20617	0	15510	0.0	0.210
26	Cervical cord compression	0.61	0.11	3.55	3	2	18754	2	13647	0.0	0.586
27	Cervical radiculopathy	0.64	0.21	2.02	4	5	20954	6	15844	0.0	0.450
28	Cervicobrachial syndrome	0.94	0.20	4.35	4	3	19857	2	15658	0.0	0.932
29	Cognitive disorder	0.96	0.20	4.56	4	4	21658	2	16550	0.0	0.960
30	Dementia	1.40	0.37	5.28	4	6	14786	5	14778	4.0	0.616
31	Diabetic hyperosmolar coma	0.49	0.10	2.40	4	1	15809	3	14356	0.0	0.376
32	Diabetic neuropathy	0.93	0.45	1.93	6	17	26744	13	20188	0.0	0.842
33	Dizziness	1.16	0.67	2.00	7	35	28071	22	21516	0.0	0.595
34	Dysarthria	0.92	0.26	3.28	5	5	22766	4	17659	0.0	0.898
35	Embolic cerebral infarction	1.89	0.30	11.97	3	3	12380	0	7275	0.0	0.501
36	Embolic stroke	0.49	0.20	1.21	8	8	30238	13	25127	0.0	0.122
37	Encephalopathy	0.45	0.18	1.12	6	8	25989	14	19434	0.0	0.085
38	Epilepsy	0.72	0.34	1.53	9	15	33124	16	26568	0.0	0.392
39	Facial paralysis	0.72	0.28	1.84	6	9	23670	10	19469	0.0	0.498
40	Generalised tonic-clonic seizure	0.61	0.17	2.15	6	3	23619	5	19811	0.0	0.443
41	Guillain-barre syndrome	0.91	0.15	5.60	3	2	13609	2	12159	0.0	0.921
42	Haemorrhage intracranial	0.56	0.18	1.68	6	5	22864	9	19057	0.0	0.299
43	Haemorrhagic cerebral infarction	0.66	0.11	3.80	3	2	18754	2	13647	0.0	0.641
44	Haemorrhagic stroke	0.62	0.34	1.12	9	20	33124	30	26568	0.0	0.115
45	Haemorrhagic transformation stroke	1.08	0.19	6.26	3	3	13142	4	13134	45.9	0.933
46	Headache	0.87	0.41	1.85	9	15	33124	13	26568	0.0	0.720
47	Hemiparesis	1.25	0.43	3.64	8	9	30756	4	24200	0.0	0.679
48	Hepatic encephalopathy	1.01	0.34	3.00	5	7	20965	5	16767	0.0	0.983
49	Hydrocephalus	0.94	0.29	3.07	4	6	21658	5	16550	0.0	0.923
50	Hypertensive encephalopathy	0.35	0.07	1.68	4	1	21658	4	16550	0.0	0.188
51	Hypoglycaemic coma	0.35	0.07	1.71	4	1	18347	4	14540	0.0	0.196
52	Hypoxic-ischaemic encephalopathy	0.52	0.15	1.82	5	3	21034	6	18277	0.0	0.308
53	Intracranial aneurysm	0.56	0.09	3.45	3	1	12586	3	12581	0.0	0.535
54	Intraventricular haemorrhage	1.41	0.33	6.09	4	4	19120	2	16366	0.0	0.647
55	Ischaemic cerebral infarction	1.17	0.40	3.41	7	8	28375	5	23264	0.0	0.769
56	Ischaemic stroke	0.96	0.81	1.13	9	308	33124	260	26568	0.0	0.590
57	Lacunar infarction	0.73	0.40	1.33	7	21	28607	24	22051	0.0	0.309
58	Lacunar stroke	0.81	0.20	3.28	5	4	22006	3	17807	18.9	0.766
59	Loss of consciousness	0.96	0.44	2.07	7	16	28775	11	22222	0.0	0.916
60	Lumbar radiculopathy	0.96	0.41	2.24	8	12	30756	9	24200	0.0	0.927
61	Lumbosacral radiculopathy	1.28	0.38	4.28	6	7	23165	3	18964	0.0	0.693
62	Metabolic encephalopathy	1.03	0.38	2.80	6	8	26007	6	20896	0.0	0.948
63	Migraine	1.32	0.45	3.83	6	9	26407	4	19854	0.0	0.613
64	Myasthenia gravis	1.41	0.29	6.85	4	4	19857	1	15658	0.0	0.668
65	Myelopathy	1.55	0.33	7.22	4	4	20954	1	15844	0.0	0.576
66	Neuralgia	1.16	0.28	4.74	5	5	22225	2	18026	0.0	0.836
67	Neuropathy peripheral	0.79	0.17	3.59	4	3	20903	3	15796	0.0	0.758
68	Normal pressure hydrocephalus	0.58	0.11	3.06	3	2	16216	3	13463	0.0	0.517
69	Paraesthesia	0.51	0.13	2.04	5	2	21251	4	17443	0.0	0.341
70	Paraparesis	2.12	0.43	10.49	4	4	20954	0	15844	0.0	0.358
71	Parkinson's disease	0.69	0.21	2.27	5	4	20715	5	16908	0.0	0.539
72	Partial seizures	0.65	0.15	2.80	4	3	18296	3	14492	0.0	0.562
73	Peroneal nerve palsy	0.54	0.12	2.37	4	2	17492	4	15133	0.0	0.412
74	Polyneuropathy	0.91	0.15	5.60	3	2	16267	2	13511	0.0	0.921
75	Post herpetic neuralgia	1.14	0.18	7.26	3	2	13828	1	12378	0.0	0.886
76	Presyncope	1.09	0.55	2.17	9	25	33124	15	26568	0.0	0.804
77	Radiculopathy	1.07	0.35	3.27	7	9	28893	5	22337	0.0	0.904
78	Sciatica	0.56	0.21	1.48	6	8	23619	12	19811	0.0	0.241
79	Seizure	0.84	0.46	1.53	8	28	30756	23	24200	0.0	0.563
80	Somnolence	0.55	0.09	3.49	3	1	13660	2	12207	0.0	0.526
81	Spinal cord compression	1.46	0.35	6.12	5	4	14540	1	10737	0.0	0.602
82	Subarachnoid haemorrhage	1.14	0.47	2.80	5	13	16560	7	11458	0.0	0.770
83	Syncope	1.11	0.85	1.44	9	141	33124	101	26568	0.0	0.450
84	Tension headache	1.70	0.35	8.26	4	4	18416	1	15660	0.0	0.508
85	Thalamic infarction	1.07	0.35	3.33	6	6	26007	4	20896	0.0	0.902
86	Thrombotic cerebral infarction	1.44	0.26	8.09	3	4	18754	1	13647	0.0	0.677
87	Toxic encephalopathy	3.60	0.59	22.09	3	4	13627	0	13621	0.0	0.167
88	Transient ischaemic attack	1.07	0.87	1.31	9	224	33124	154	26568	14.8	0.543
89	Trigeminal neuralgia	1.19	0.21	6.86	3	3	11283	1	7089	0.0	0.846
90	Vascular dementia	0.25	0.05	1.19	4	0	18298	5	15545	0.0	0.081
91	Vascular encephalopathy	0.68	0.27	1.72	9	8	33124	9	26568	0.0	0.410
92	Vertebral artery stenosis	0.39	0.09	1.64	5	1	23322	4	18212	0.0	0.199
93	Vertebrobasilar insufficiency	0.77	0.35	1.67	7	14	28775	14	22222	0.0	0.506
94	Vith nerve paralysis	1.57	0.27	9.05	3	3	13660	1	12207	0.0	0.615
95	Vocal cord paralysis	2.38	0.38	15.10	3	3	14364	0	12913	0.0	0.358
ID: ID of outcome. rr: risk ratio. low: the low limit of 95% confidence interval (CI) of rr. upper: the upper limit of 95% CI of rr. studies: the number of included studies. SGLT2is: sodium-glucose cotransporter 2 inhibitors. Events (SGLT2is): the number of events in the SGLT2is group. Patients (SGLT2is): the number of patients in the SGLT2is group. Events (Placebo): the number of events in the P…
