# Supplementary material for: Comprehensive Analysis of Adverse Events Associated With SGLT2is: A Meta-Analysis Involving Nine Large Randomized Trials
Source: Front Endocrinol (Lausanne). 2021 Dec 2;12:743807. doi: 10.3389/fendo.2021.743807 (PMC8675241; doi:10.3389/fendo.2021.743807)
Supplement: Supplementary Table 1 — Meta-analyses of SGLT2is and 1009 kinds of serious adverse events (the results are shown according to 24 different body systems. [file DataSheet_1.zip › Table S18 Meta-analysis of SGLT2is & Psychiatric disorders.xlsx]

## Sheet: Sheet1
ID	outcome	rr	low	upper	studies	Events (SGLT2is)	Patients (SGLT2is)	Events (Placebo)	Patients (Placebo)	i2	P for drug effect
1	Anxiety	0.66	0.22	1.92	4	7	18010	7	14206	0.0	0.443
2	Completed suicide	0.80	0.31	2.09	9	7	33124	8	26568	0.0	0.655
3	Confusional state	0.69	0.34	1.39	8	16	31261	19	24705	0.0	0.300
4	Delirium	0.68	0.32	1.44	9	14	33124	21	26568	21.7	0.314
5	Depression	0.43	0.19	0.98	8	11	30924	21	24371	12.7	0.044
6	Hallucination	0.89	0.19	4.12	4	3	18010	2	14206	0.0	0.877
7	Hallucination, visual	0.91	0.14	5.76	3	2	10528	1	6335	0.0	0.919
8	Major depression	0.68	0.23	1.98	5	8	24544	8	17991	0.0	0.479
9	Mental status changes	0.45	0.22	0.92	6	12	26208	20	19653	0.0	0.029
10	Suicidal ideation	0.82	0.21	3.15	5	5	23807	4	18699	0.0	0.768
11	Suicide attempt	1.04	0.38	2.89	8	8	31261	5	24705	0.0	0.933
ID: ID of outcome. rr: risk ratio. low: the low limit of 95% confidence interval (CI) of rr. upper: the upper limit of 95% CI of rr. studies: the number of included studies. SGLT2is: sodium-glucose cotransporter 2 inhibitors. Events (SGLT2is): the number of events in the SGLT2is group. Patients (SGLT2is): the number of patients in the SGLT2is group. Events (Placebo): the number of events in the P…
