# Supplementary material for: Comprehensive Analysis of Adverse Events Associated With SGLT2is: A Meta-Analysis Involving Nine Large Randomized Trials
Source: Front Endocrinol (Lausanne). 2021 Dec 2;12:743807. doi: 10.3389/fendo.2021.743807 (PMC8675241; doi:10.3389/fendo.2021.743807)
Supplement: Supplementary Table 1 — Meta-analyses of SGLT2is and 1009 kinds of serious adverse events (the results are shown according to 24 different body systems. [file DataSheet_1.zip › Table S19 Meta-analysis of SGLT2is & Renal and urinary disorders.xlsx]

## Sheet: Sheet1
ID	outcome	rr	low	upper	studies	Events (SGLT2is)	Patients (SGLT2is)	Events (Placebo)	Patients (Placebo)	i2	P for drug effect
1	Acute kidney injury	0.72	0.62	0.83	9	349	33124	412	26568	0.0	0.000
2	Anuria	1.46	0.25	8.44	3	3	9255	1	6898	0.0	0.671
3	Azotaemia	0.35	0.08	1.44	5	1	21016	5	16815	0.0	0.145
4	Bladder neck obstruction	0.70	0.14	3.55	3	3	10747	3	6554	0.0	0.667
5	Bladder outlet obstruction	1.89	0.30	11.97	3	3	18754	0	13647	0.0	0.501
6	Calculus bladder	0.95	0.36	2.50	4	9	21640	7	15088	0.0	0.923
7	Calculus urinary	0.76	0.28	2.08	5	7	23840	7	17285	0.0	0.594
8	Chronic kidney disease	0.73	0.52	1.01	9	66	33124	81	26568	0.0	0.060
9	Cystitis haemorrhagic	0.59	0.16	2.23	5	3	23789	4	17237	0.0	0.437
10	Diabetic nephropathy	1.10	0.62	1.96	8	27	30756	20	24200	0.0	0.749
11	Dysuria	1.13	0.26	4.97	4	4	18010	2	14206	0.0	0.871
12	End stage renal disease	0.68	0.47	0.99	6	47	22647	69	19891	0.0	0.042
13	Haematuria	0.64	0.35	1.16	9	24	33124	31	26568	6.7	0.138
14	Hydronephrosis	0.52	0.23	1.17	9	11	33124	17	26568	0.0	0.112
15	Nephrolithiasis	0.81	0.52	1.26	9	46	33124	41	26568	28.4	0.344
16	Nephropathy	0.55	0.22	1.40	7	7	21664	12	16558	0.0	0.212
17	Nephropathy toxic	0.55	0.15	2.01	5	3	14777	6	12028	0.0	0.366
18	Nephrotic syndrome	0.57	0.17	1.91	5	4	20514	8	18151	0.0	0.360
19	Prerenal failure	1.00	0.20	4.95	3	3	6380	3	6380	0.0	1.000
20	Proteinuria	0.81	0.14	4.69	3	2	16971	2	14217	0.0	0.816
21	Renal artery stenosis	1.14	0.36	3.61	6	7	26208	4	19653	0.0	0.829
22	Renal colic	0.98	0.33	2.91	8	7	31261	7	24705	0.0	0.972
23	Renal cyst	1.40	0.36	5.37	4	5	21122	2	16015	0.0	0.624
24	Renal failure	0.62	0.43	0.88	9	53	33124	74	26568	0.0	0.008
25	Renal impairment	0.77	0.55	1.08	9	69	33124	80	26568	16.0	0.133
26	Renal infarct	1.38	0.23	8.50	3	3	15124	1	12765	0.0	0.725
27	Renal injury	0.98	0.22	4.45	4	3	16046	4	16037	0.0	0.983
28	Renal tubular necrosis	0.59	0.16	2.14	6	3	25703	5	19148	0.0	0.422
29	Stress urinary incontinence	0.66	0.21	2.10	6	4	26744	5	20188	0.0	0.481
30	Tubulointerstitial nephritis	0.98	0.24	3.91	5	4	18119	2	11571	0.0	0.975
31	Ureteric stenosis	0.70	0.11	4.30	3	2	16216	2	13463	22.8	0.702
32	Ureterolithiasis	0.59	0.29	1.21	8	17	28437	23	24235	29.2	0.149
33	Urethral stenosis	1.17	0.53	2.60	9	19	33124	10	26568	0.0	0.697
34	Urinary bladder polyp	0.71	0.12	4.36	3	2	16147	2	12343	23.0	0.713
35	Urinary incontinence	1.45	0.44	4.81	6	7	26693	3	20140	0.0	0.544
36	Urinary retention	0.88	0.50	1.53	9	31	33124	27	26568	0.0	0.648
37	Urinary tract obstruction	1.09	0.32	3.72	6	6	25989	3	19434	0.0	0.894
ID: ID of outcome. rr: risk ratio. low: the low limit of 95% confidence interval (CI) of rr. upper: the upper limit of 95% CI of rr. studies: the number of included studies. SGLT2is: sodium-glucose cotransporter 2 inhibitors. Events (SGLT2is): the number of events in the SGLT2is group. Patients (SGLT2is): the number of patients in the SGLT2is group. Events (Placebo): the number of events in the P…
