# Supplementary material for: Comprehensive Analysis of Adverse Events Associated With SGLT2is: A Meta-Analysis Involving Nine Large Randomized Trials
Source: Front Endocrinol (Lausanne). 2021 Dec 2;12:743807. doi: 10.3389/fendo.2021.743807 (PMC8675241; doi:10.3389/fendo.2021.743807)
Supplement: Supplementary Table 1 — Meta-analyses of SGLT2is and 1009 kinds of serious adverse events (the results are shown according to 24 different body systems. [file DataSheet_1.zip › Table S20 Meta-analysis of SGLT2is & Reproductive system and breast disorders.xlsx]

## Sheet: Sheet1
ID	outcome	rr	low	upper	studies	Events (SGLT2is)	Patients (SGLT2is)	Events (Placebo)	Patients (Placebo)	i2	P for drug effect
1	Acquired hydrocele	0.40	0.12	1.33	4	3	18298	9	15545	0.0	0.134
2	Acquired phimosis	3.04	0.78	11.83	4	14	19153	2	14952	15.6	0.108
3	Adenomyosis	2.81	0.46	17.23	3	4	7454	0	6006	0.0	0.265
4	Balanoposthitis	1.18	0.31	4.47	5	4	17858	3	17852	0.0	0.806
5	Benign prostatic hyperplasia	1.21	0.86	1.69	9	110	33124	61	26568	4.1	0.276
6	Cystocele	1.33	0.36	4.98	5	6	23840	2	17285	0.0	0.670
7	Endometrial hyperplasia	0.46	0.13	1.64	5	3	21419	6	17614	0.0	0.231
8	Erectile dysfunction	1.46	0.29	7.21	4	3	16564	1	15110	0.0	0.646
9	Metrorrhagia	1.14	0.18	7.26	3	2	10765	1	8016	0.0	0.886
10	Orchitis noninfective	1.89	0.30	11.98	3	3	10747	0	6554	0.0	0.500
11	Ovarian cyst	0.87	0.24	3.14	6	5	26208	3	19653	0.0	0.832
12	Prostatitis	0.73	0.34	1.59	6	15	26744	15	20188	0.0	0.431
13	Prostatomegaly	0.76	0.22	2.71	5	6	22006	6	17807	16.4	0.678
14	Rectocele	2.06	0.40	10.70	3	4	13660	1	12207	0.0	0.389
15	Uterine polyp	1.05	0.36	3.08	5	7	21200	5	17395	0.0	0.935
16	Uterine prolapse	2.66	0.93	7.63	6	13	26744	2	20188	0.0	0.069
17	Uterovaginal prolapse	1.02	0.31	3.29	5	6	20210	4	16403	0.0	0.977
18	Vaginal prolapse	1.59	0.39	6.48	5	6	23840	1	17285	0.0	0.521
ID: ID of outcome. rr: risk ratio. low: the low limit of 95% confidence interval (CI) of rr. upper: the upper limit of 95% CI of rr. studies: the number of included studies. SGLT2is: sodium-glucose cotransporter 2 inhibitors. Events (SGLT2is): the number of events in the SGLT2is group. Patients (SGLT2is): the number of patients in the SGLT2is group. Events (Placebo): the number of events in the P…
