# Supplementary material for: Comprehensive Analysis of Adverse Events Associated With SGLT2is: A Meta-Analysis Involving Nine Large Randomized Trials
Source: Front Endocrinol (Lausanne). 2021 Dec 2;12:743807. doi: 10.3389/fendo.2021.743807 (PMC8675241; doi:10.3389/fendo.2021.743807)
Supplement: Supplementary Table 1 — Meta-analyses of SGLT2is and 1009 kinds of serious adverse events (the results are shown according to 24 different body systems. [file DataSheet_1.zip › Table S22 Meta-analysis of SGLT2is & Skin and subcutaneous tissue disorders.xlsx]

## Sheet: Sheet1
ID	outcome	rr	low	upper	studies	Events (SGLT2is)	Patients (SGLT2is)	Events (Placebo)	Patients (Placebo)	i2	P for drug effect
1	Angioedema	0.86	0.37	2.00	8	13	30756	12	24200	0.0	0.719
2	Decubitus ulcer	1.13	0.33	3.91	4	6	15977	4	14527	0.0	0.846
3	Dermatitis contact	0.44	0.07	2.77	3	1	16147	2	12343	0.0	0.379
4	Diabetic foot	1.15	0.88	1.52	9	135	33124	88	26568	0.0	0.301
5	Diabetic ulcer	1.51	0.40	5.70	5	6	22057	2	17855	0.0	0.547
6	Drug eruption	2.81	0.46	17.23	3	4	7454	0	6006	0.0	0.265
7	Eczema	0.85	0.27	2.71	7	5	28071	4	21516	0.0	0.787
8	Neuropathic ulcer	1.31	0.30	5.77	4	4	17610	2	15248	0.0	0.720
9	Psoriasis	1.57	0.27	9.05	3	3	10061	1	7310	0.0	0.614
10	Skin necrosis	1.04	0.23	4.73	4	4	15452	2	10349	0.0	0.962
11	Skin ulcer	1.27	0.91	1.77	9	110	33124	63	26568	30.3	0.155
12	Stasis dermatitis	0.42	0.09	2.03	3	2	15930	5	13177	0.0	0.279
13	Urticaria	1.13	0.31	4.11	6	5	26912	2	20359	0.0	0.858
ID: ID of outcome. rr: risk ratio. low: the low limit of 95% confidence interval (CI) of rr. upper: the upper limit of 95% CI of rr. studies: the number of included studies. SGLT2is: sodium-glucose cotransporter 2 inhibitors. Events (SGLT2is): the number of events in the SGLT2is group. Patients (SGLT2is): the number of patients in the SGLT2is group. Events (Placebo): the number of events in the P…
