# Supplementary material for: Comprehensive Analysis of Adverse Events Associated With SGLT2is: A Meta-Analysis Involving Nine Large Randomized Trials
Source: Front Endocrinol (Lausanne). 2021 Dec 2;12:743807. doi: 10.3389/fendo.2021.743807 (PMC8675241; doi:10.3389/fendo.2021.743807)
Supplement: Supplementary Table 1 — Meta-analyses of SGLT2is and 1009 kinds of serious adverse events (the results are shown according to 24 different body systems. [file DataSheet_1.zip › Table S24 Meta-analysis of SGLT2is & Vascular disorders.xlsx]

## Sheet: Sheet1
ID	outcome	rr	low	upper	studies	Events (SGLT2is)	Patients (SGLT2is)	Events (Placebo)	Patients (Placebo)	i2	P for drug effect
1	Accelerated hypertension	1.67	0.57	4.89	6	11	26208	3	19653	0.0	0.348
2	Aortic aneurysm	1.09	0.60	1.98	8	33	30924	21	24371	13.1	0.780
3	Aortic aneurysm rupture	0.71	0.15	3.46	4	2	18584	3	15831	0.5	0.676
4	Aortic dissection	0.89	0.24	3.29	6	3	21841	3	19479	0.0	0.861
5	Aortic stenosis	0.90	0.59	1.38	9	48	33124	43	26568	0.0	0.634
6	Arterial disorder	0.45	0.11	1.87	4	3	18347	5	14540	7.6	0.274
7	Arterial occlusive disease	1.44	0.30	6.97	4	4	18296	1	14492	0.0	0.652
8	Arterial thrombosis	0.84	0.17	4.16	4	2	16227	2	14776	0.0	0.831
9	Arteriosclerosis	0.65	0.31	1.35	8	13	30756	17	24200	0.0	0.248
10	Arteriovenous fistula	0.61	0.11	3.55	3	2	18754	2	13647	0.0	0.586
11	Circulatory collapse	0.67	0.26	1.75	7	10	26288	13	22086	0.0	0.417
12	Deep vein thrombosis	1.03	0.69	1.53	9	61	33124	48	26568	0.0	0.902
13	Diabetic vascular disorder	0.30	0.08	1.11	6	0	20058	7	20049	0.0	0.071
14	Dry gangrene	1.76	0.47	6.54	5	7	17840	2	16390	0.0	0.398
15	Embolism	0.54	0.12	2.47	4	2	17324	4	14962	0.0	0.429
16	Embolism arterial	0.46	0.10	2.12	4	2	14748	4	9643	0.0	0.322
17	Extremity necrosis	1.28	0.79	2.06	9	50	33124	27	26568	0.0	0.318
18	Femoral artery embolism	1.33	0.31	5.75	4	4	17273	2	14914	0.0	0.702
19	Haematoma	0.81	0.34	1.95	8	14	31261	12	24705	0.0	0.640
20	Haemorrhage	0.72	0.11	4.57	3	2	13066	1	6519	0.0	0.727
21	Hypertension	0.67	0.49	0.93	9	69	33124	82	26568	20.9	0.015
22	Hypertensive crisis	0.73	0.51	1.04	9	58	33124	67	26568	0.0	0.084
23	Hypertensive emergency	0.29	0.12	0.72	8	5	30220	21	23665	0.0	0.007
24	Hypertensive urgency	1.17	0.32	4.26	4	6	11873	4	9125	0.0	0.815
25	Hypotension	0.99	0.71	1.38	9	84	33124	69	26568	53.3	0.970
26	Hypovolaemic shock	0.63	0.23	1.77	7	7	28038	8	22930	0.0	0.384
27	Iliac artery occlusion	0.91	0.31	2.63	6	7	26912	6	20359	0.0	0.860
28	Intermittent claudication	1.47	0.75	2.88	7	27	28607	12	22051	0.0	0.265
29	Ischaemia	0.92	0.23	3.65	3	6	16147	3	12343	32.2	0.903
30	Leriche syndrome	0.92	0.26	3.25	6	5	25703	3	19148	0.0	0.898
31	Lymphoedema	0.42	0.07	2.42	3	1	13660	3	12207	0.0	0.332
32	Malignant hypertension	1.19	0.21	6.85	3	3	16147	1	12343	0.0	0.848
33	Orthostatic hypotension	0.71	0.40	1.27	9	31	33124	31	26568	14.8	0.248
34	Peripheral arterial occlusive disease	1.03	0.83	1.29	9	203	33124	139	26568	0.0	0.775
35	Peripheral artery aneurysm	0.65	0.16	2.59	5	3	23503	3	16951	0.0	0.539
36	Peripheral artery occlusion	0.88	0.52	1.49	7	35	26574	28	22372	27.0	0.640
37	Peripheral artery stenosis	1.22	0.82	1.83	8	66	30924	39	24371	0.0	0.329
38	Peripheral artery thrombosis	0.93	0.43	2.01	7	14	28556	10	22003	0.0	0.847
39	Peripheral embolism	0.57	0.17	1.94	6	4	25889	6	20781	0.0	0.373
40	Peripheral ischaemia	0.98	0.74	1.30	9	118	33124	90	26568	0.0	0.886
41	Peripheral vascular disorder	1.41	0.98	2.03	9	85	33124	44	26568	0.0	0.064
42	Peripheral venous disease	0.93	0.28	3.11	5	5	23858	4	18747	0.0	0.903
43	Shock haemorrhagic	1.58	0.41	6.07	5	5	20279	2	17523	0.0	0.503
44	Subclavian artery occlusion	0.42	0.07	2.42	3	1	15930	3	13177	0.0	0.332
45	Subclavian artery stenosis	1.05	0.26	4.24	5	5	23840	2	17285	0.0	0.949
46	Thrombophlebitis	0.62	0.15	2.54	4	3	17778	4	15419	0.0	0.503
47	Thrombophlebitis superficial	0.75	0.23	2.49	5	5	20715	5	16908	0.0	0.640
48	Thrombosis	1.29	0.49	3.40	7	11	28071	5	21516	0.0	0.609
49	Varicose ulceration	1.19	0.21	6.85	3	3	18754	1	13647	0.0	0.848
50	Varicose vein	0.30	0.09	0.99	4	5	21640	10	15088	0.0	0.048
51	Vascular insufficiency	2.38	0.37	15.08	3	3	9454	0	7099	0.0	0.358
52	Venous thrombosis	1.11	0.18	6.80	3	3	18754	1	13647	0.0	0.912
53	Venous thrombosis limb	1.81	0.50	6.59	6	6	25471	1	20361	0.0	0.371
ID: ID of outcome. rr: risk ratio. low: the low limit of 95% confidence interval (CI) of rr. upper: the upper limit of 95% CI of rr. studies: the number of included studies. SGLT2is: sodium-glucose cotransporter 2 inhibitors. Events (SGLT2is): the number of events in the SGLT2is group. Patients (SGLT2is): the number of patients in the SGLT2is group. Events (Placebo): the number of events in the P…
