# Supplementary material for: Comprehensive Analysis of Adverse Events Associated With SGLT2is: A Meta-Analysis Involving Nine Large Randomized Trials
Source: Front Endocrinol (Lausanne). 2021 Dec 2;12:743807. doi: 10.3389/fendo.2021.743807 (PMC8675241; doi:10.3389/fendo.2021.743807)
Supplement: Supplementary Table 1 — Meta-analyses of SGLT2is and 1009 kinds of serious adverse events (the results are shown according to 24 different body systems. [file DataSheet_1.zip › Table S4 Meta-analysis of SGLT2is & Ear and labyrinth disorders.xlsx]

## Sheet: Sheet1
ID	outcome	rr	low	upper	studies	Events (SGLT2is)	Patients (SGLT2is)	Events (Placebo)	Patients (Placebo)	i2	P for drug effect
1	Deafness neurosensory	0.73	0.19	2.87	4	4	18816	4	14618	0.0	0.652
2	Deafness unilateral	0.91	0.14	5.76	3	2	12043	1	6941	0.0	0.918
3	Hypoacusis	0.55	0.09	3.49	3	1	14364	2	12913	0.0	0.526
4	Sudden hearing loss	0.81	0.14	4.68	3	2	15124	2	12765	0.0	0.815
5	Vertigo	0.88	0.54	1.42	9	38	33124	32	26568	0.0	0.600
6	Vertigo positional	0.53	0.27	1.06	7	15	28071	21	21516	0.0	0.071
7	Vestibular disorder	1.10	0.42	2.88	4	9	18584	8	15831	3.6	0.841
ID: ID of outcome. rr: risk ratio. low: the low limit of 95% confidence interval (CI) of rr. upper: the upper limit of 95% CI of rr. studies: the number of included studies. SGLT2is: sodium-glucose cotransporter 2 inhibitors. Events (SGLT2is): the number of events in the SGLT2is group. Patients (SGLT2is): the number of patients in the SGLT2is group. Events (Placebo): the number of events in the P…
