# Supplementary material for: Comprehensive Analysis of Adverse Events Associated With SGLT2is: A Meta-Analysis Involving Nine Large Randomized Trials
Source: Front Endocrinol (Lausanne). 2021 Dec 2;12:743807. doi: 10.3389/fendo.2021.743807 (PMC8675241; doi:10.3389/fendo.2021.743807)
Supplement: Supplementary Table 1 — Meta-analyses of SGLT2is and 1009 kinds of serious adverse events (the results are shown according to 24 different body systems. [file DataSheet_1.zip › Table S5 Meta-analysis of SGLT2is & Endocrine disorders.xlsx]

## Sheet: Sheet1
ID	outcome	rr	low	upper	studies	Events (SGLT2is)	Patients (SGLT2is)	Events (Placebo)	Patients (Placebo)	i2	P for drug effect
1	Basedow's disease	1.14	0.18	7.25	3	2	16165	1	13805	0.0	0.887
2	Goitre	1.02	0.47	2.23	6	15	25989	11	19434	0.0	0.957
3	Hyperparathyroidism	1.03	0.28	3.80	5	6	21251	4	17443	0.0	0.960
4	Hyperparathyroidism primary	1.64	0.40	6.74	5	5	21200	1	17395	0.0	0.495
5	Hyperthyroidism	0.83	0.27	2.58	5	5	14022	6	11664	0.0	0.751
6	Hypothyroidism	0.42	0.09	2.03	4	1	11924	4	9173	0.0	0.279
7	Thyroid mass	2.88	0.47	17.67	3	4	16267	0	13511	0.0	0.253
ID: ID of outcome. rr: risk ratio. low: the low limit of 95% confidence interval (CI) of rr. upper: the upper limit of 95% CI of rr. studies: the number of included studies. SGLT2is: sodium-glucose cotransporter 2 inhibitors. Events (SGLT2is): the number of events in the SGLT2is group. Patients (SGLT2is): the number of patients in the SGLT2is group. Events (Placebo): the number of events in the P…
