# Supplementary material for: Comprehensive Analysis of Adverse Events Associated With SGLT2is: A Meta-Analysis Involving Nine Large Randomized Trials
Source: Front Endocrinol (Lausanne). 2021 Dec 2;12:743807. doi: 10.3389/fendo.2021.743807 (PMC8675241; doi:10.3389/fendo.2021.743807)
Supplement: Supplementary Table 1 — Meta-analyses of SGLT2is and 1009 kinds of serious adverse events (the results are shown according to 24 different body systems. [file DataSheet_1.zip › Table S6 Meta-analysis of SGLT2is & Eye disorders.xlsx]

## Sheet: Sheet1
ID	outcome	rr	low	upper	studies	Events (SGLT2is)	Patients (SGLT2is)	Events (Placebo)	Patients (Placebo)	i2	P for drug effect
1	Amaurosis	1.14	0.18	7.25	3	2	15461	1	13099	0.0	0.888
2	Amaurosis fugax	1.14	0.18	7.26	3	2	14364	1	12913	0.0	0.886
3	Angle closure glaucoma	1.39	0.23	8.51	3	3	10061	1	7310	0.0	0.724
4	Blindness unilateral	0.96	0.17	5.57	3	3	13066	1	6519	0.0	0.968
5	Cataract	1.03	0.78	1.36	9	126	33124	89	26568	3.7	0.851
6	Cataract nuclear	0.73	0.12	4.48	3	2	16953	2	12755	0.0	0.734
7	Cataract subcapsular	0.41	0.08	1.99	4	1	15809	4	14356	0.0	0.269
8	Diabetic retinal oedema	1.03	0.28	3.72	3	6	16216	4	13463	0.0	0.966
9	Diabetic retinopathy	1.06	0.54	2.09	9	22	33124	15	26568	0.0	0.857
10	Diplopia	0.60	0.18	2.05	5	4	22006	6	17807	0.0	0.417
11	Eye haemorrhage	0.73	0.21	2.54	4	5	16564	6	15110	0.0	0.620
12	Eyelid ptosis	1.22	0.25	6.06	4	3	13483	1	9286	0.0	0.805
13	Glaucoma	0.56	0.27	1.15	9	15	33124	20	26568	0.0	0.116
14	Macular degeneration	0.98	0.21	4.65	4	4	18816	2	14618	2.7	0.979
15	Macular fibrosis	1.00	0.27	3.66	5	5	24544	3	17991	0.0	0.998
16	Macular oedema	0.33	0.07	1.62	3	2	18754	4	13647	0.0	0.174
17	Maculopathy	1.42	0.23	8.72	3	3	13660	1	12207	0.0	0.704
18	Optic ischaemic neuropathy	1.14	0.18	7.26	3	2	7454	1	6006	4.3	0.887
19	Retinal artery occlusion	1.32	0.33	5.30	5	6	24026	2	18918	0.0	0.699
20	Retinal detachment	0.73	0.32	1.70	9	15	33124	15	26568	29.9	0.471
21	Retinal haemorrhage	0.96	0.23	4.05	4	5	20903	3	15796	0.0	0.956
22	Retinal tear	0.93	0.20	4.35	4	3	20617	2	15510	0.0	0.931
23	Tractional retinal detachment	1.14	0.18	7.26	3	2	16267	1	13511	0.0	0.887
24	Vision blurred	0.33	0.05	2.11	3	0	13142	3	13134	0.0	0.244
25	Visual impairment	0.60	0.12	3.11	3	2	13660	3	12207	0.0	0.543
26	Vitreous haemorrhage	0.71	0.35	1.44	8	17	30220	17	23665	0.0	0.344
ID: ID of outcome. rr: risk ratio. low: the low limit of 95% confidence interval (CI) of rr. upper: the upper limit of 95% CI of rr. studies: the number of included studies. SGLT2is: sodium-glucose cotransporter 2 inhibitors. Events (SGLT2is): the number of events in the SGLT2is group. Patients (SGLT2is): the number of patients in the SGLT2is group. Events (Placebo): the number of events in the P…
