# Supplementary material for: Comprehensive Analysis of Adverse Events Associated With SGLT2is: A Meta-Analysis Involving Nine Large Randomized Trials
Source: Front Endocrinol (Lausanne). 2021 Dec 2;12:743807. doi: 10.3389/fendo.2021.743807 (PMC8675241; doi:10.3389/fendo.2021.743807)
Supplement: Supplementary Table 1 — Meta-analyses of SGLT2is and 1009 kinds of serious adverse events (the results are shown according to 24 different body systems. [file DataSheet_1.zip › Table S7 Meta-analysis of SGLT2is & Gastrointestinal disorders.xlsx]

## Sheet: Sheet1
ID	outcome	rr	low	upper	studies	Events (SGLT2is)	Patients (SGLT2is)	Events (Placebo)	Patients (Placebo)	i2	P for drug effect
1	Abdominal hernia	0.84	0.40	1.80	6	19	26693	15	20140	0.0	0.660
2	Abdominal hernia obstructive	1.14	0.18	7.25	3	2	15410	1	13051	0.0	0.887
3	Abdominal incarcerated hernia	2.38	0.37	15.09	3	3	13660	0	12207	0.0	0.358
4	Abdominal pain	1.00	0.64	1.57	9	47	33124	36	26568	0.0	0.995
5	Abdominal pain lower	1.45	0.29	7.20	4	3	18365	1	16002	0.0	0.646
6	Abdominal pain upper	1.00	0.37	2.67	7	14	28607	8	22051	2.9	0.994
7	Abdominal wall haematoma	0.94	0.23	3.95	5	3	14759	2	10566	0.0	0.937
8	Anal fissure	0.71	0.15	3.45	4	3	21640	2	15088	11.2	0.673
9	Anal fistula	1.13	0.31	4.11	6	5	26744	2	20188	0.0	0.858
10	Ascites	1.61	0.54	4.76	6	11	26912	4	20359	0.0	0.391
11	Chronic gastritis	1.09	0.32	3.69	6	6	19497	3	12947	0.0	0.891
12	Colitis	0.67	0.32	1.41	8	16	30756	17	24200	0.0	0.289
13	Colitis ischaemic	1.13	0.46	2.73	8	13	30756	9	24200	0.0	0.793
14	Colitis microscopic	0.26	0.04	1.68	3	0	14364	3	12913	0.0	0.158
15	Colitis ulcerative	1.25	0.25	6.36	3	4	14364	2	12913	0.0	0.784
16	Constipation	1.25	0.64	2.43	9	30	33124	16	26568	19.2	0.508
17	Diabetic gastroparesis	0.82	0.20	3.40	5	3	23103	3	17993	0.0	0.790
18	Diarrhoea	0.94	0.59	1.50	9	41	33124	34	26568	0.0	0.801
19	Diverticulum	1.26	0.48	3.31	6	11	26007	6	20896	0.0	0.645
20	Diverticulum intestinal	0.52	0.17	1.58	7	6	22687	7	16136	0.0	0.247
21	Diverticulum intestinal haemorrhagic	1.06	0.34	3.31	6	7	23670	5	19469	0.0	0.921
22	Duodenal ulcer	0.87	0.43	1.75	8	19	30756	15	24200	0.0	0.694
23	Duodenal ulcer haemorrhage	0.93	0.32	2.68	6	9	26226	7	21115	0.0	0.895
24	Duodenal ulcer perforation	0.58	0.15	2.32	5	2	20682	4	18322	0.0	0.443
25	Duodenitis	1.28	0.28	5.83	4	4	17829	2	15467	0.0	0.752
26	Dyspepsia	1.79	0.51	6.25	4	8	18515	3	14711	0.0	0.360
27	Dysphagia	0.94	0.28	3.13	4	6	18296	6	14492	34.0	0.916
28	Enteritis	0.50	0.18	1.39	7	4	24727	10	20920	0.0	0.184
29	Enterocolitis	0.86	0.25	2.94	6	5	26007	4	20896	0.0	0.812
30	Erosive duodenitis	0.50	0.09	2.88	3	2	13066	2	6519	0.0	0.437
31	Erosive oesophagitis	0.55	0.09	3.49	3	1	9505	2	6757	0.0	0.526
32	Faecaloma	1.04	0.22	4.85	3	6	15410	3	13051	42.2	0.962
33	Food poisoning	0.89	0.31	2.53	6	7	23400	6	19592	0.0	0.820
34	Gastric haemorrhage	0.89	0.26	3.05	5	5	22985	4	17878	0.0	0.854
35	Gastric perforation	0.71	0.14	3.50	4	2	18010	2	14206	0.0	0.670
36	Gastric polyps	1.12	0.28	4.56	3	4	16165	3	13805	0.0	0.872
37	Gastric ulcer	0.90	0.47	1.69	8	21	30220	18	23665	0.0	0.735
38	Gastric ulcer haemorrhage	1.36	0.50	3.68	5	10	23271	6	18164	0.0	0.546
39	Gastric ulcer perforation	0.35	0.05	2.20	3	1	13066	2	6519	0.0	0.260
40	Gastritis	0.77	0.47	1.26	8	37	30220	39	23665	14.6	0.294
41	Gastritis erosive	1.92	0.63	5.81	5	12	22985	4	17878	0.0	0.248
42	Gastritis haemorrhagic	0.91	0.14	5.76	3	2	12548	1	7446	0.0	0.918
43	Gastroduodenitis	1.14	0.18	7.25	3	2	16165	1	13805	4.5	0.887
44	Gastrointestinal angiodysplasia	1.46	0.25	8.44	3	3	15629	1	13270	0.0	0.671
45	Gastrointestinal disorder	0.55	0.09	3.49	3	1	9204	2	6850	0.0	0.525
46	Gastrointestinal haemorrhage	0.85	0.59	1.21	9	65	33124	61	26568	0.0	0.361
47	Gastrointestinal necrosis	0.70	0.11	4.30	3	2	13323	2	11873	22.8	0.701
48	Gastrointestinal obstruction	1.22	0.25	6.06	4	3	19321	1	15123	0.0	0.804
49	Gastrointestinal ulcer haemorrhage	1.44	0.23	9.15	3	2	12586	1	12581	0.0	0.698
50	Gastrooesophageal reflux disease	0.70	0.36	1.35	7	21	28357	21	21802	0.0	0.289
51	Gingival bleeding	0.26	0.04	1.68	3	0	15124	3	12765	0.0	0.158
52	Haematemesis	0.67	0.22	2.03	7	6	29112	7	22556	0.0	0.477
53	Haematochezia	0.63	0.16	2.47	5	4	22985	4	17878	0.0	0.508
54	Haemorrhoidal haemorrhage	0.45	0.16	1.33	7	4	28357	8	21802	0.0	0.149
55	Haemorrhoids	1.33	0.56	3.13	6	16	25652	7	19100	0.0	0.519
56	Hiatus hernia	1.12	0.33	3.79	3	6	16147	4	12343	0.0	0.854
57	Ileus	1.15	0.49	2.73	9	14	33124	8	26568	0.0	0.747
58	Ileus paralytic	0.51	0.16	1.65	6	4	25871	6	19319	0.0	0.260
59	Impaired gastric emptying	0.88	0.23	3.31	4	5	18314	4	15954	0.0	0.851
60	Incarcerated inguinal hernia	1.14	0.18	7.26	3	2	9556	1	6805	0.0	0.886
61	Incarcerated umbilical hernia	1.71	0.33	8.90	3	4	16147	1	12343	0.0	0.521
62	Inguinal hernia	1.34	0.82	2.18	9	55	33124	29	26568	9.6	0.245
63	Intestinal haemorrhage	0.40	0.11	1.45	6	2	26912	6	20359	0.0	0.164
64	Intestinal ischaemia	0.90	0.33	2.47	7	9	28775	8	22222	0.0	0.839
65	Intestinal obstruction	0.93	0.46	1.88	8	21	30238	15	25127	0.0	0.848
66	Intestinal perforation	1.25	0.30	5.14	5	4	23322	2	18212	0.0	0.758
67	Intussusception	0.26	0.04	1.68	3	0	13323	3	11873	0.0	0.158
68	Large intestinal ulcer	0.91	0.14	5.76	3	2	18754	1	13647	0.0	0.918
69	Large intestine perforation	1.22	0.37	4.01	5	6	24544	3	17991	0.0	0.748
70	Large intestine polyp	1.31	0.72	2.41	8	31	30220	17	23665	0.0	0.379
71	Lower gastrointestinal haemorrhage	1.70	0.62	4.70	7	11	26574	4	22372	0.0	0.304
72	Melaena	2.00	0.55	7.20	6	7	26226	1	21115	0.0	0.291
73	Mesenteric vein thrombosis	1.13	0.19	6.73	3	3	9740	2	7385	9.1	0.891
74	Nausea	0.93	0.38	2.31	6	12	25134	9	20027	0.0	0.881
75	Obstructive pancreatitis	1.01	0.31	3.28	6	6	22647	5	19891	0.0	0.993
76	Oesophageal obstruction	0.49	0.10	2.40	4	1	16227	3	14776	0.0	0.376
77	Oesophageal ulcer	0.61	0.15	2.54	5	2	21470	3	17272	0.0	0.496
78	Oesophagitis	0.96	0.18	4.97	3	3	18754	2	13647	0.0	0.960
79	Pancreatic cyst	0.35	0.07	1.68	4	1	19102	4	14904	0.0	0.189
80	Pancreatitis	1.21	0.70	2.08	9	38	33124	22	26568	0.0	0.493
81	Pancreatitis acute	1.16	0.74	1.82	9	53	33124	35	26568	0.0	0.511
82	Pancreatitis chronic	0.81	0.27	2.44	6	6	25134	6	20027	0.0	0.703
83	Pancreatitis relapsing	0.60	0.12	3.11	3	2	15410	3	13051	0.0	0.543
84	Peptic ulcer	1.04	0.38	2.85	7	9	28893	6	22337	0.0	0.943
85	Peptic ulcer haemorrhage	0.35	0.07	1.71	4	1	20954	4	15844	0.0	0.196
86	Rectal haemorrhage	1.44	0.70	2.96	6	25	25703	11	19148	0.0	0.317
87	Rectal polyp	0.72	0.15	3.47	3	3	10061	3	7310	0.0	0.679
88	Small intestinal haemorrhage	1.44	0.23	9.14	3	2	12923	1	12915	0.0	0.698
89	Small intestinal obstruction	1.31	0.70	2.47	9	30	33124	16	26568	0.0	0.397
90	Small intestinal perforation	1.14	0.19	6.97	3	3	18754	1	13647	14.2	0.891
91	Subileus	0.44	0.07	2.77	3	1	12380	2	7275	0.0	0.378
92	Thrombosis mesenteric vessel	0.84	0.17	4.16	4	2	17778	2	15419	0.0	0.831
93	Umbilical hernia	1.01	0.49	2.08	7	26	29112	15	22556	40.4	0.988
94	Upper gastrointestinal haemorrhage	0.89	0.53	1.49	9	37	33124	31	26568	0.0	0.648
95	Varices oesophageal	1.49	0.44	5.01	4	7	18296	3	14492	0.0	0.517
96	Vomiting	0.51	0.24	1.07	8	15	30220	23	23665	0.0	0.077
ID: ID of outcome. rr: risk ratio. low: the low limit of 95% confidence interval (CI) of rr. upper: the upper limit of 95% CI of rr. studies: the number of included studies. SGLT2is: sodium-glucose cotransporter 2 inhibitors. Events (SGLT2is): the number of events in the SGLT2is group. Patients (SGLT2is): the number of patients in the SGLT2is group. Events (Placebo): the number of events in the P…
