# Supplementary material for: Comprehensive Analysis of Adverse Events Associated With SGLT2is: A Meta-Analysis Involving Nine Large Randomized Trials
Source: Front Endocrinol (Lausanne). 2021 Dec 2;12:743807. doi: 10.3389/fendo.2021.743807 (PMC8675241; doi:10.3389/fendo.2021.743807)
Supplement: Supplementary Table 1 — Meta-analyses of SGLT2is and 1009 kinds of serious adverse events (the results are shown according to 24 different body systems. [file DataSheet_1.zip › Table S8 Meta-analysis of SGLT2is & General disorders.xlsx]

## Sheet: Sheet1
ID	outcome	rr	low	upper	studies	Events (SGLT2is)	Patients (SGLT2is)	Events (Placebo)	Patients (Placebo)	i2	P for drug effect
1	Adverse drug reaction	2.02	0.45	9.05	4	6	19051	1	15246	0.0	0.358
2	Asthenia	0.69	0.32	1.49	7	15	28357	16	21802	0.0	0.344
3	Cardiac death	0.66	0.32	1.37	7	14	24745	18	22382	0.0	0.266
4	Chest discomfort	0.58	0.26	1.31	6	11	20538	12	13987	0.0	0.189
5	Chest pain	1.13	0.89	1.43	9	189	33124	109	26568	0.0	0.317
6	Complication associated with device	1.47	0.37	5.81	5	5	18932	2	17478	0.0	0.579
7	Death	0.89	0.75	1.06	9	264	33124	249	26568	0.0	0.189
8	Drowning	0.55	0.09	3.48	3	1	15461	2	13099	0.0	0.525
9	Drug intolerance	1.14	0.18	7.26	3	2	14364	1	12913	0.0	0.886
10	Fatigue	0.34	0.08	1.51	4	2	15215	5	8668	3.3	0.155
11	Gait disturbance	1.45	0.49	4.28	6	8	22377	4	20014	0.0	0.497
12	General physical health deterioration	0.61	0.19	1.94	4	5	17829	7	15467	0.0	0.402
13	Generalised oedema	0.59	0.20	1.81	6	5	23400	8	19592	0.0	0.359
14	Impaired healing	1.56	0.57	4.29	5	11	21200	5	17395	0.0	0.389
15	Inflammation	1.32	0.27	6.54	3	5	16216	2	13463	39.9	0.734
16	Malaise	0.95	0.22	4.11	4	4	18533	3	16173	0.0	0.946
17	Multiple organ dysfunction syndrome	1.13	0.57	2.22	7	21	25533	15	21332	0.0	0.725
18	Necrobiosis	0.55	0.09	3.48	3	1	15461	2	13099	0.0	0.525
19	Necrosis	0.42	0.07	2.42	3	1	13828	3	12378	0.0	0.332
20	Non-cardiac chest pain	0.93	0.75	1.15	9	199	33124	174	26568	36.0	0.489
21	Oedema peripheral	0.56	0.28	1.13	7	15	25263	22	21455	0.0	0.106
22	Peripheral swelling	0.33	0.10	1.02	5	3	21251	9	17443	0.0	0.055
23	Pyrexia	0.74	0.45	1.21	9	34	33124	34	26568	0.0	0.229
24	Stent-graft endoleak	0.85	0.18	4.03	4	3	18079	3	15326	0.0	0.836
25	Sudden cardiac death	0.79	0.56	1.12	9	63	33124	68	26568	0.0	0.192
26	Sudden death	0.98	0.70	1.36	9	81	33124	69	26568	16.6	0.898
27	Systemic inflammatory response syndrome	1.53	0.40	5.80	5	5	19473	2	17111	0.0	0.530
28	Vascular stent occlusion	1.22	0.25	6.06	4	3	19321	1	15123	0.0	0.804
29	Vascular stent stenosis	0.83	0.34	2.02	3	9	16435	10	13682	0.0	0.676
30	Vascular stent thrombosis	1.00	0.20	4.95	3	3	13846	3	13840	0.0	1.000
ID: ID of outcome. rr: risk ratio. low: the low limit of 95% confidence interval (CI) of rr. upper: the upper limit of 95% CI of rr. studies: the number of included studies. SGLT2is: sodium-glucose cotransporter 2 inhibitors. Events (SGLT2is): the number of events in the SGLT2is group. Patients (SGLT2is): the number of patients in the SGLT2is group. Events (Placebo): the number of events in the P…
