# Supplementary material for: Comprehensive Analysis of Adverse Events Associated With SGLT2is: A Meta-Analysis Involving Nine Large Randomized Trials
Source: Front Endocrinol (Lausanne). 2021 Dec 2;12:743807. doi: 10.3389/fendo.2021.743807 (PMC8675241; doi:10.3389/fendo.2021.743807)
Supplement: Supplementary Table 1 — Meta-analyses of SGLT2is and 1009 kinds of serious adverse events (the results are shown according to 24 different body systems. [file DataSheet_1.zip › Table S9 Meta-analysis of SGLT2is & Hepatobiliary disorders.xlsx]

## Sheet: Sheet1
ID	outcome	rr	low	upper	studies	Events (SGLT2is)	Patients (SGLT2is)	Events (Placebo)	Patients (Placebo)	i2	P for drug effect
1	Bile duct obstruction	0.74	0.28	1.98	8	7	30220	7	23665	0.0	0.550
2	Bile duct stenosis	0.66	0.14	3.08	4	2	18584	3	15831	0.0	0.598
3	Bile duct stone	0.87	0.45	1.70	9	22	33124	20	26568	0.0	0.684
4	Biliary colic	0.71	0.16	3.08	4	3	19120	4	16366	0.0	0.651
5	Cholangitis	1.17	0.59	2.31	9	19	33124	14	26568	0.0	0.657
6	Cholangitis acute	1.19	0.44	3.23	7	8	22944	6	21490	0.0	0.735
7	Cholecystitis	0.87	0.58	1.29	9	58	33124	51	26568	0.0	0.482
8	Cholecystitis acute	0.96	0.68	1.34	9	80	33124	64	26568	0.0	0.802
9	Cholecystitis chronic	0.81	0.33	2.01	8	12	30220	12	23665	0.0	0.654
10	Cholelithiasis	0.90	0.65	1.24	9	93	33124	74	26568	0.0	0.509
11	Drug-induced liver injury	0.87	0.22	3.42	5	4	21184	3	16986	0.0	0.839
12	Gallbladder polyp	0.91	0.15	5.60	3	2	14364	2	12913	0.0	0.921
13	Hepatic cirrhosis	0.80	0.44	1.45	9	22	33124	22	26568	0.0	0.458
14	Hepatic failure	0.88	0.33	2.38	6	7	22527	7	18723	0.0	0.803
15	Hepatic function abnormal	0.70	0.15	3.39	3	3	8750	4	6393	0.0	0.660
16	Hepatic steatosis	1.12	0.38	3.35	5	7	23503	4	16951	0.0	0.836
17	Hepatitis	0.56	0.09	3.45	3	1	12805	3	12800	0.0	0.534
18	Hepatitis acute	2.38	0.38	15.10	3	3	16435	0	13682	0.0	0.358
19	Ischaemic hepatitis	0.48	0.10	2.40	4	1	17829	3	15467	0.0	0.375
20	Jaundice	0.45	0.07	2.76	3	1	16435	3	13682	0.0	0.389
21	Jaundice cholestatic	1.22	0.25	6.06	4	3	12845	1	9045	0.0	0.805
22	Liver injury	0.72	0.26	1.99	5	7	20983	8	18229	0.0	0.529
23	Non-alcoholic steatohepatitis	0.61	0.15	2.48	5	3	20914	4	17109	0.0	0.491
24	Portal vein thrombosis	0.32	0.07	1.39	3	2	16953	5	12755	0.0	0.128
25	Post cholecystectomy syndrome	0.72	0.11	4.57	3	2	13066	1	6519	0.0	0.727
ID: ID of outcome. rr: risk ratio. low: the low limit of 95% confidence interval (CI) of rr. upper: the upper limit of 95% CI of rr. studies: the number of included studies. SGLT2is: sodium-glucose cotransporter 2 inhibitors. Events (SGLT2is): the number of events in the SGLT2is group. Patients (SGLT2is): the number of patients in the SGLT2is group. Events (Placebo): the number of events in the P…
